# Supplementary material for: Tongue coating microbiome as a potential biomarker for gastritis including precancerous cascade
Source: Protein Cell. 2018 Nov 26;10(7):496–509. doi: 10.1007/s13238-018-0596-6 (PMC6588651; doi:10.1007/s13238-018-0596-6)
Supplement: Supplementary file 2 — Electronic supplementary material 2 (XLSX 9138 kb) [file 13238_2018_596_MOESM2_ESM.xlsx]

## Sheet: Contents
	Supplementary Materials for
	Tongue coating microbiome as a potential biomarker for gastritis including precancerous cascade
	Jiaxing Cui*, Hongfei Cui*, Mingran Yang, Shiyu Du, Junfeng Li, Yingxue Li, Liyang Liu, Xuegong Zhang†, and Shao Li†
	* These authors contributed equally to this work.
	† Corresponding author: S.L., shaoli@tsinghua.edu.cn, and X.Z., zhangxg@tsinghua.edu.cn
	This Excel file includes:
	Table S1. Basic information of samples.
	Table S2. Clinical symptoms.
	Table S3. Taxonomy abundance of Meta-Tongue samples.
	Table S4. Function abundance of Meta-Tongue samples.
	Table S5. Genes increased in gastritis patients.
	Table S6. Genes decreased in gastritis patients.
	Table S7. qPCR results in validation cohort.
	Table S8. Basic sequencing information of Meta-Tongue samples.

## Sheet: Table S1
Basic information of samples
Sample ID	group	gender	H.pylori	stage	age	BMI
D076	gastritis patients	male	negative	superficial gastritis	39	23.03
D078	gastritis patients	female	positive	superficial gastritis	74	22.3081
D079	gastritis patients	female	negative	superficial gastritis	50	22.2656
D081	gastritis patients	female	negative	atrophic gastritis	30	17.9982
D082	gastritis patients	female	negative	superficial gastritis	60	17.5781
D084	gastritis patients	male	positive	superficial gastritis	41	25.2595
D085	gastritis patients	male	negative	superficial gastritis	35	25.5354
D086	gastritis patients	female	positive	superficial gastritis	54	18.026
D087	gastritis patients	female	positive	superficial gastritis	58	NA
D093	gastritis patients	female	negative	superficial gastritis	25	19.313
D094	gastritis patients	male	negative	superficial gastritis	69	24.6097
D095	gastritis patients	female	negative	superficial gastritis	45	23.4375
D096	gastritis patients	male	negative	superficial gastritis	37	34.6021
QH01	normal controls	female	NA	normal	39	NA
QH02	normal controls	female	NA	normal	68	NA
QH03	normal controls	female	NA	normal	46	24.6904
QH04	normal controls	female	NA	normal	49	NA
QH05	normal controls	male	NA	normal	36	23.8357
QH06	normal controls	female	NA	normal	33	17.5566
QH08	normal controls	female	NA	normal	46	20.6035
QH10	normal controls	female	NA	normal	55	NA
QH11	normal controls	male	NA	normal	60	24.8307
QH12	normal controls	female	NA	normal	64	25.9107
QH13	normal controls	female	NA	normal	45	NA
QH14	normal controls	female	NA	normal	36	NA
QH15	normal controls	female	NA	normal	46	26.4445
QH16	normal controls	male	NA	normal	55	NA
QH17	normal controls	female	NA	normal	46	NA
QH18	normal controls	female	NA	normal	42	18.7815
QH19	normal controls	male	NA	normal	69	NA
QH20	normal controls	male	NA	normal	48	21.9004
QH21	normal controls	male	NA	normal	56	24.1685
QH22	normal controls	male	NA	normal	66	26.6749
QH23	normal controls	female	NA	normal	65	NA
QH24	normal controls	male	NA	normal	66	24.1396
QH25	normal controls	female	NA	normal	57	22.1718
QH26	normal controls	male	NA	normal	43	25.0812
QH27	normal controls	male	NA	normal	67	26.1966
QH28	normal controls	male	NA	normal	33	25.6627
QH29	normal controls	female	NA	normal	42	23.3067
QH30	normal controls	male	NA	normal	41	28.6048
QH31	normal controls	male	NA	normal	42	31.2669
QH32	normal controls	female	NA	normal	67	23.4768
QH33	normal controls	male	NA	normal	47	23.2458
QH34	normal controls	female	NA	normal	50	20.3131
QH35	normal controls	female	NA	normal	58	NA
QH36	normal controls	female	NA	normal	32	21.2312
QH37	normal controls	female	NA	normal	35	NA
QH38	normal controls	male	NA	normal	67	NA
QH40	normal controls	male	NA	normal	33	24.3824
QH41	normal controls	female	NA	normal	75	23.7797
X085	gastritis patients	female	negative	IM	48	22.4766
X086	gastritis patients	female	positive	IM	41	24.8358
X087	gastritis patients	female	negative	IM	56	27.0538
X088	gastritis patients	female	negative	superficial gastritis	25	18.3594
X089	gastritis patients	male	positive	atrophic gastritis	34	22.4913
X090	gastritis patients	female	negative	atrophic gastritis	38	18.6709
X092	gastritis patients	female	positive	superficial gastritis	47	23.4375
X094	gastritis patients	male	negative	IM	57	24.841
X096	gastritis patients	female	positive	IM	63	20.8117
X097	gastritis patients	male	negative	superficial gastritis	57	21.4692
X098	gastritis patients	male	negative	superficial gastritis	65	23.5294
X099	gastritis patients	female	negative	IM	56	29.4118
X101	gastritis patients	female	negative	superficial gastritis	27	21.6311
X102	gastritis patients	female	negative	superficial gastritis	52	23.4375
X103	gastritis patients	male	positive	superficial gastritis	62	24.2123
X104	gastritis patients	female	positive	superficial gastritis	30	18.424
X105	gastritis patients	male	negative	IM	56	24.5435
X106	gastritis patients	male	negative	IM	30	24.4193
X107	gastritis patients	female	positive	superficial gastritis	53	22.0517
X108	gastritis patients	female	negative	atrophic gastritis	53	24.8016
X114	gastritis patients	male	negative	atrophic gastritis	53	21.7993
X115	gastritis patients	female	negative	superficial gastritis	57	24.974
X118	gastritis patients	female	negative	superficial gastritis	55	23.0518
X119	gastritis patients	male	negative	atrophic gastritis	27	17.8565
X120	gastritis patients	male	positive	IM	33	21.7993
X122	gastritis patients	female	negative	IM	50	27.0051
X124	gastritis patients	female	positive	atrophic gastritis	54	23.0469
X127	gastritis patients	female	negative	superficial gastritis	32	22.8624
X132	gastritis patients	male	positive	superficial gastritis	61	25.7117
X133	gastritis patients	female	negative	superficial gastritis	37	20.4491
X135	gastritis patients	male	positive	superficial gastritis	29	19.5918
X138	gastritis patients	male	positive	IM	59	28.3447
X141	gastritis patients	male	positive	superficial gastritis	21	NA
X143	gastritis patients	female	negative	IM	70	21.7784
X145	gastritis patients	male	negative	IM	70	24.3824
X146	gastritis patients	female	negative	superficial gastritis	37	17.1029
X147	gastritis patients	female	negative	superficial gastritis	31	24.3046
X149	gastritis patients	female	negative	superficial gastritis	55	20.0288
X153	gastritis patients	female	negative	atrophic gastritis	60	21.4844
X155	gastritis patients	female	negative	IM	74	29.2969
X156	gastritis patients	female	positive	superficial gastritis	22	17.9931
X157	gastritis patients	female	negative	IM	34	17.9688
X158	gastritis patients	female	negative	IM	66	25.9107
X159	gastritis patients	female	positive	superficial gastritis	58	21.4844
X160	gastritis patients	male	negative	superficial gastritis	58	29.321
X161	gastritis patients	male	negative	superficial gastritis	46	29.7608
X162	gastritis patients	female	positive	superficial gastritis	45	18.2615
X164	gastritis patients	female	negative	superficial gastritis	39	17.5781
X165	gastritis patients	male	negative	IM	53	22.3081
X166	gastritis patients	female	negative	IM	51	24.6548
X167	gastritis patients	male	negative	IM	56	25.9516
X169	gastritis patients	male	negative	IM	57	20.0773
X170	gastritis patients	male	negative	superficial gastritis	67	23.5883
X172	gastritis patients	female	negative	atrophic gastritis	47	24.7676
X176	gastritis patients	male	positive	superficial gastritis	30	21.2245
X177	gastritis patients	female	negative	atrophic gastritis	61	26.0375
X179	gastritis patients	male	negative	superficial gastritis	48	26.2188
X182	gastritis patients	male	positive	superficial gastritis	30	17.7557
X183	gastritis patients	female	negative	atrophic gastritis	56	21.3039
X184	gastritis patients	female	negative	IM	59	23.2434
X185	gastritis patients	male	negative	superficial gastritis	73	27.5482
X186	gastritis patients	female	negative	superficial gastritis	36	19.5312
X189	gastritis patients	male	positive	IM	57	25.7117
X190	gastritis patients	female	negative	superficial gastritis	48	26.6667
X191	gastritis patients	female	negative	IM	60	19.2894
XS01	normal controls	male	NA	normal	25	NA
XS02	normal controls	male	NA	normal	25	NA
XS04	normal controls	female	NA	normal	25	NA
XS05	normal controls	male	NA	normal	23	NA
XS06	normal controls	male	NA	normal	24	NA
XS07	normal controls	female	NA	normal	21	NA
XS08	normal controls	male	NA	normal	25	NA
XS09	normal controls	female	NA	normal	27	NA
XS10	normal controls	female	NA	normal	26	NA
XS11	normal controls	female	NA	normal	24	NA
XS12	normal controls	male	NA	normal	28	NA
XS13	normal controls	male	NA	normal	24	NA

## Sheet: Table S2
Clinical symptoms
Sample ID	hot food preference	cold food preference	white complexion	red complexion	dry mouth	halitosis	loose stools	dry stools	abdominal heaviness	chest distress	Seasonal	nausea feeling	bitter taste	spicy preference
D076	Y	N	Y	N	N	Y	Y	N	Y	N	N	N	Y	1
D078	Y	N	N	N	Y	N	N	Y	Y	Y	Y	N	Y	-1
D079	NA	Y	N	N	Y	Y	Y	N	Y	N	N	N	Y	0
D081	N	N	N	N	Y	N	N	Y	Y	Y	Y	N	Y	0
D082	Y	N	Y	N	Y	Y	N	Y	Y	Y	N	Y	N	-1
D084	N	Y	N	N	Y	Y	Y	N	Y	Y	N	N	N	0
D085	N	Y	N	N	Y	N	Y	N	N	Y	N	Y	Y	0
D086	Y	N	Y	N	Y	Y	N	Y	Y	Y	Y	Y	N	-1
D087	Y	N	N	N	Y	N	N	N	N	N	N	N	N	1
D093	Y	N	N	N	N	Y	N	Y	Y	Y	Y	Y	Y	0
D094	Y	Y	N	Y	N	Y	N	Y	N	Y	N	N	Y	1
D095	Y	N	N	N	N	N	Y	N	N	N	N	N	N	0
D096	N	Y	N	N	Y	Y	N	Y	Y	Y	N	N	Y	0
X085	Y	N	N	N	N	Y	N	Y	N	Y	N	N	N	1
X086	N	Y	Y	N	N	N	N	Y	N	N	Y	Y	Y	0
X087	Y	N	Y	N	N	Y	N	N	N	N	N	N	Y	1
X088	N	Y	Y	N	N	Y	N	Y	Y	Y	N	N	N	0
X089	N	N	N	N	N	Y	N	N	N	N	N	Y	N	1
X090	N	Y	Y	N	N	Y	N	N	Y	N	N	N	N	1
X092	Y	N	N	N	N	Y	N	Y	N	N	N	Y	N	0
X094	N	N	N	N	N	Y	Y	N	Y	Y	N	Y	Y	0
X096	Y	N	Y	N	Y	N	Y	N	N	N	Y	Y	Y	-1
X097	N	N	N	N	N	Y	N	N	N	Y	Y	N	N	0
X098	Y	N	N	Y	Y	Y	N	Y	N	N	N	N	N	1
X099	Y	N	N	N	N	N	N	N	N	Y	N	N	N	1
X101	Y	N	N	N	N	Y	N	N	Y	N	Y	N	N	-1
X102	Y	N	N	N	Y	N	Y	N	Y	Y	N	N	N	-1
X103	Y	N	N	Y	N	Y	N	Y	Y	Y	N	N	Y	-1
X104	N	Y	N	N	Y	Y	N	N	Y	Y	N	N	N	1
X105	N	N	N	N	N	Y	N	N	Y	N	N	N	Y	0
X106	N	Y	N	N	N	Y	N	N	N	Y	Y	Y	Y	0
X107	N	Y	N	N	Y	Y	N	Y	N	N	N	N	N	-1
X108	Y	N	Y	N	Y	Y	N	N	Y	Y	N	N	Y	1
X114	Y	N	N	N	Y	N	N	N	Y	Y	N	N	N	-1
X115	Y	N	Y	N	Y	Y	N	Y	Y	N	N	Y	N	-1
X118	Y	N	N	N	N	N	N	Y	N	N	N	N	N	1
X119	N	Y	Y	N	Y	Y	N	Y	Y	Y	Y	Y	N	1
X120	N	Y	Y	N	N	Y	N	N	Y	N	N	N	N	0
X122	Y	N	Y	N	Y	Y	Y	N	Y	Y	Y	Y	Y	-1
X124	Y	N	N	Y	N	N	N	N	Y	N	N	N	Y	-1
X127	Y	N	Y	N	Y	Y	N	N	N	Y	Y	Y	Y	-1
X132	N	Y	N	Y	Y	N	N	Y	Y	N	N	Y	N	1
X133	Y	N	Y	N	Y	Y	N	Y	Y	Y	Y	N	Y	-1
X135	Y	N	Y	N	N	N	Y	Y	N	N	Y	N	N	0
X138	Y	N	N	Y	Y	Y	N	N	N	Y	N	N	N	1
X141	Y	N	Y	N	Y	Y	N	N	Y	Y	N	N	Y	1
X143	Y	N	Y	N	N	N	N	N	N	N	N	N	Y	-1
X145	Y	N	Y	N	Y	N	Y	Y	Y	Y	N	Y	Y	1
X146	Y	N	N	N	Y	N	N	Y	Y	Y	N	N	Y	1
X147	Y	N	Y	N	Y	N	N	N	Y	Y	N	N	Y	-1
X149	Y	N	N	Y	Y	Y	N	N	N	Y	Y	N	Y	0
X153	Y	N	Y	N	N	N	N	N	Y	Y	N	N	N	-1
X155	N	N	N	Y	Y	N	N	Y	Y	N	Y	N	N	0
X156	Y	N	Y	N	N	Y	N	N	Y	Y	N	Y	Y	1
X157	N	Y	Y	N	Y	N	Y	Y	Y	Y	N	N	Y	1
X158	Y	N	N	N	N	N	N	N	N	N	N	N	Y	-1
X159	Y	N	N	N	Y	N	N	N	N	Y	N	N	Y	0
X160	Y	N	N	Y	N	Y	N	N	Y	Y	N	N	N	-1
X161	N	Y	N	Y	Y	Y	N	Y	Y	Y	N	Y	N	0
X162	N	N	N	N	Y	Y	N	Y	Y	N	Y	N	Y	0
X164	Y	N	N	Y	Y	Y	N	N	Y	Y	N	Y	Y	1
X165	Y	N	Y	N	N	N	N	N	N	N	N	N	Y	-1
X166	Y	N	N	N	N	Y	N	Y	Y	Y	N	Y	N	0
X167	Y	N	Y	N	N	N	N	Y	Y	N	N	N	N	-1
X169	Y	N	Y	N	Y	Y	Y	N	Y	Y	Y	Y	Y	-1
X170	Y	N	Y	N	N	N	N	N	N	N	N	N	N	-1
X172	Y	N	N	Y	Y	Y	N	N	Y	Y	N	N	Y	1
X176	Y	N	N	N	Y	N	N	Y	N	N	N	N	N	1
X177	Y	N	Y	N	Y	N	N	N	N	Y	Y	N	Y	-1
X179	Y	N	Y	N	N	N	N	N	N	N	N	N	N	-1
X182	Y	N	Y	N	N	Y	N	Y	N	N	Y	Y	Y	-1
X183	Y	N	Y	N	N	N	N	N	Y	Y	N	N	Y	-1
X184	Y	N	Y	N	Y	Y	N	N	Y	Y	N	N	Y	-1
X185	Y	N	N	N	N	N	N	N	N	N	Y	Y	N	-1
X186	Y	N	N	Y	Y	Y	Y	Y	NA	NA	NA	NA	NA	-1
X189	Y	N	Y	N	N	N	N	N	N	N	N	N	N	-1
X190	Y	N	N	Y	N	N	N	Y	N	Y	Y	Y	Y	-1
X191	Y	N	Y	N	Y	Y	N	N	Y	Y	Y	N	N	0
	#Note: For the spicy preference, "1" stands for "prefer spicy food", "0" stands for "no obvious preference", and "-1" stands for "do not eat spicy food".

## Sheet: Table S3
kingdom	phylum	class	order	family	genus	species	QH01	QH02	QH03	QH04	QH05	QH06	QH08	QH10	QH11	QH12	QH13	QH14	QH15	QH16	QH17	QH18	QH19	QH20	QH21	QH22	QH23	QH24	QH25	QH26	QH27	QH28	QH29	QH30	QH31	QH32	QH33	QH34	QH35	QH36	QH37	QH38	QH40	QH41	XS01	XS02	XS04	XS05	XS06
k__Archaea							0	0	0	0	0	0	0	0	0	0	0	0	0	0	0	0	0	0	0	0.00074	0	0	0	0	0	0	0	0	0	0	0	0	0	0	0	0	0	0	0	0	0	0	0
k__Archaea	p__Euryarchaeota						0	0	0	0	0	0	0	0	0	0	0	0	0	0	0	0	0	0	0	0.00074	0	0	0	0	0	0	0	0	0	0	0	0	0	0	0	0	0	0	0	0	0	0	0
k__Archaea	p__Euryarchaeota	c__Halobacteria					0	0	0	0	0	0	0	0	0	0	0	0	0	0	0	0	0	0	0	0.00074	0	0	0	0	0	0	0	0	0	0	0	0	0	0	0	0	0	0	0	0	0	0	0
k__Archaea	p__Euryarchaeota	c__Halobacteria	o__Halobacteriales				0	0	0	0	0	0	0	0	0	0	0	0	0	0	0	0	0	0	0	0.00074	0	0	0	0	0	0	0	0	0	0	0	0	0	0	0	0	0	0	0	0	0	0	0
k__Archaea	p__Euryarchaeota	c__Halobacteria	o__Halobacteriales	f__Halobacteriales_unclassified			0	0	0	0	0	0	0	0	0	0	0	0	0	0	0	0	0	0	0	0.00074	0	0	0	0	0	0	0	0	0	0	0	0	0	0	0	0	0	0	0	0	0	0	0
k__Bacteria							100	100	100	100	100	100	100	100	100	100	100	100	100	100	100	100	100	100	100	99.9993	100	100	100	100	100	100	100	100	100	100	100	100	100	100	100	100	100	100	100	100	100	100	100
k__Bacteria	p__Proteobacteria						5.46866	3.33559	22.1998	43.1592	10.2923	34.1482	46.8722	43.8223	64.8905	65.9114	48.2514	8.80367	32.6444	51.064	34.5094	46.405	11.8015	28.6094	15.7631	14.4114	19.5061	20.8447	6.28632	41.4513	16.1763	42.9709	43.5335	11.2245	23.4886	19.2677	19.9526	36.033	41.7727	37.6069	22.7808	51.6153	37.5387	28.2254	24.1681	54.2353	46.3021	29.0314	55.7996
k__Bacteria	p__Acidobacteria	c__Acidobacteria					0	0	0	0	0	0	0	0	0	0	0	0	0	0	0	0	0	0	0	0	0	0	0	0	0	0	0	0	0	0	0	0	0	0	0	0	0	0	0.00083	0	0.00151	0.00172	0
k__Bacteria	p__Acidobacteria	c__Acidobacteria	o__Acidobacteriales				0	0	0	0	0	0	0	0	0	0	0	0	0	0	0	0	0	0	0	0	0	0	0	0	0	0	0	0	0	0	0	0	0	0	0	0	0	0	0.00083	0	0.00151	0.00172	0
k__Bacteria	p__Acidobacteria	c__Acidobacteria	o__Acidobacteriales	f__Acidobacteriaceae			0	0	0	0	0	0	0	0	0	0	0	0	0	0	0	0	0	0	0	0	0	0	0	0	0	0	0	0	0	0	0	0	0	0	0	0	0	0	0.00083	0	0.00151	0.00172	0
k__Bacteria	p__Acidobacteria	c__Acidobacteria	o__Acidobacteriales	f__Acidobacteriaceae	g__Granulicella		0	0	0	0	0	0	0	0	0	0	0	0	0	0	0	0	0	0	0	0	0	0	0	0	0	0	0	0	0	0	0	0	0	0	0	0	0	0	0.00083	0	0.00151	0.00172	0
k__Bacteria	p__Acidobacteria	c__Acidobacteria	o__Acidobacteriales	f__Acidobacteriaceae	g__Granulicella	s__Granulicella_unclassified	0	0	0	0	0	0	0	0	0	0	0	0	0	0	0	0	0	0	0	0	0	0	0	0	0	0	0	0	0	0	0	0	0	0	0	0	0	0	0.00083	0	0.00151	0.00172	0
k__Bacteria	p__Bacteroidetes						52.5737	21.4353	9.31299	22.8539	40.8364	29.1531	29.6532	34.3366	6.57201	2.8477	21.1189	40.6873	27.9562	18.6902	30.3179	33.8821	58.2067	41.4338	49.9597	37.6072	60.3114	42.556	37.756	14.4264	15.6265	18.2782	30.4171	34.7505	37.3341	40.522	20.728	29.4534	26.1698	28.0257	23.69	12.0078	14.6876	23.2963	38.1908	19.5749	32.1229	30.5038	20.2643
k__Bacteria	p__Actinobacteria	c__Actinobacteria					8.27761	7.4937	21.0617	11.209	9.28438	9.6517	8.1975	5.98495	13.5839	16.2792	9.99153	4.76017	18.8292	13.0821	13.3284	7.63487	5.11445	15.595	7.14726	19.7377	3.19559	15.1893	6.31046	34.1179	21.9932	12.8658	4.6265	7.92366	5.65157	17.0407	31.783	18.2331	21.5794	5.89452	31.381	10.2104	18.0509	10.2948	7.18056	9.40476	7.31703	6.71285	9.11666
k__Bacteria	p__Actinobacteria	c__Actinobacteria	o__Actinomycetales				4.72524	3.66935	20.149	10.6197	7.95065	9.53324	8.15732	5.6567	13.5507	16.2723	9.33495	3.75197	18.5051	13.0125	12.5868	7.42294	4.8427	15.1809	1.84015	18.4733	3.04796	14.351	4.45051	34.0966	20.986	12.765	3.50877	4.78126	4.15703	16.145	30.9855	17.9178	21.3739	5.31421	30.3019	9.85004	17.9426	9.3338	6.04754	9.26186	7.15499	5.95546	8.89235
k__Bacteria	p__Actinobacteria	c__Actinobacteria	o__Actinomycetales	f__Actinomycetaceae			0.96785	0.47878	8.6459	1.53652	3.71674	2.1307	0.54889	1.10645	2.3835	1.00215	2.22904	1.30738	1.78815	1.42887	0.89738	2.46304	1.03225	1.50385	0.57284	2.44512	0.33531	1.64903	1.48781	1.91196	3.8507	1.66868	1.23523	1.30221	1.7255	2.09605	3.19473	2.93938	3.14514	2.05375	2.19706	2.35532	5.23695	1.43394	2.30647	2.38024	1.41982	2.37101	1.83286
k__Bacteria	p__Actinobacteria	c__Actinobacteria	o__Actinomycetales	f__Actinomycetaceae	g__Actinomyces		0.96785	0.47878	8.6459	1.53652	3.71674	2.1307	0.54889	1.10645	2.3835	1.00215	2.22904	1.30738	1.78815	1.42887	0.89738	2.46304	1.03225	1.50385	0.57284	2.44512	0.33531	1.64903	1.48781	1.91196	3.8507	1.66868	1.23523	1.30221	1.7255	2.09605	3.19473	2.93938	3.14514	2.05375	2.19706	2.35532	5.23695	1.43394	2.30585	2.38024	1.41982	2.37101	1.83286
k__Bacteria	p__Actinobacteria	c__Actinobacteria	o__Actinomycetales	f__Actinomycetaceae	g__Actinomyces	s__Actinomyces_odontolyticus	0.92144	0.41262	8.61003	1.51952	3.62027	2.07613	0.54094	1.09807	2.31644	0.97256	2.21841	1.30484	1.76651	1.42648	0.89297	2.42938	1.02437	1.50116	0.56766	2.42078	0.33407	1.64554	1.46498	1.83684	3.17836	1.64099	1.16331	1.30221	1.70864	2.07209	3.1513	2.91736	3.08541	2.05251	2.18681	2.31925	5.22355	1.42519	2.25544	2.30372	1.39371	2.3614	1.82014
k__Bacteria	p__Actinobacteria	c__Actinobacteria	o__Actinomycetales	f__Actinomycetaceae	g__Actinomyces	s__Actinomyces_oris	0.0195	0.03812	0.02455	0.00849	0.06792	0.03022	0.00275	0.00259	0.03108	0.017	0.0032	0	0.01003	0.00096	0.00205	0.01451	0.00249	0.00109	0.00094	0.00747	0.00046	0.00196	0.01052	0.03711	0.27353	0.00686	0.04495	0	0.0099	0.01164	0.01211	0.01128	0.03266	0	0.00195	0.01427	0.00666	0.00157	0.02526	0.03288	0.01907	0.00391	0.01205
k__Bacteria	p__Actinobacteria	c__Actinobacteria	o__Actinomycetales	f__Actinomycetaceae	g__Actinomyces	s__Actinomyces_urogenitalis	0	0	0	0	0	0	0	0	0	0	0	0	0	0	0	0	0	0	0	0	0	0	0	0	0.00045	0	0	0	0	0	0	0	0	0	0	0	0	0	0	0	0	0	0
k__Bacteria	p__Actinobacteria	c__Actinobacteria	o__Actinomycetales	f__Actinomycetaceae	g__Actinomyces	s__Actinomyces_viscosus	0.02691	0.02805	0.01133	0.00852	0.02855	0.02435	0.0052	0.0058	0.03598	0.01259	0.00743	0.00254	0.01162	0.00144	0.00236	0.01915	0.0054	0.0016	0.00423	0.01687	0.00078	0.00153	0.01232	0.03801	0.39837	0.02083	0.02696	0	0.00697	0.01232	0.03133	0.01074	0.02708	0.00124	0.00829	0.02181	0.00673	0.00718	0.02515	0.04365	0.00704	0.0057	0.00068
k__Bacteria	p__Actinobacteria	c__Actinobacteria	o__Actinomycetales	f__Actinomycetaceae	g__Mobiluncus		0	0	0	0	0	0	0	0	0	0	0	0	0	0	0	0	0	0	0	0	0	0	0	0	0	0	0	0	0	0	0	0	0	0	0	0	0	0	0.00062	0	0	0	0
k__Bacteria	p__Actinobacteria	c__Actinobacteria	o__Actinomycetales	f__Actinomycetaceae	g__Mobiluncus	s__Mobiluncus_unclassified	0	0	0	0	0	0	0	0	0	0	0	0	0	0	0	0	0	0	0	0	0	0	0	0	0	0	0	0	0	0	0	0	0	0	0	0	0	0	0.00062	0	0	0	0
k__Bacteria	p__Actinobacteria	c__Actinobacteria	o__Actinomycetales	f__Corynebacteriaceae			0.01982	0.10231	0.37395	0.0256	0.03416	0.07164	0.0576	0.03334	0.28894	0.14734	0.06536	0.01925	0.01346	0.01188	0.01364	0.10501	0.05307	0.01462	0.03228	0.07255	0.02793	0.03865	0.04447	0.09	1.36379	0.03728	0.07086	0.03549	0.12161	0.08478	0.30399	0.24146	0.08023	0.02147	0.03082	0.136	0.02632	0.01556	0.0759	0.11547	0.01446	0.00959	0.00386
k__Bacteria	p__Actinobacteria	c__Actinobacteria	o__Actinomycetales	f__Corynebacteriaceae	g__Corynebacterium		0.01982	0.10231	0.37395	0.0256	0.03416	0.07164	0.0576	0.03334	0.28894	0.14734	0.06536	0.01925	0.01346	0.01188	0.01364	0.10501	0.05307	0.01462	0.03228	0.07255	0.02793	0.03865	0.04447	0.09	1.36379	0.03728	0.07086	0.03549	0.12161	0.08478	0.30399	0.24146	0.08023	0.02147	0.03082	0.136	0.02632	0.01556	0.0759	0.11547	0.01446	0.00959	0.00386
k__Bacteria	p__Actinobacteria	c__Actinobacteria	o__Actinomycetales	f__Corynebacteriaceae	g__Corynebacterium	s__Corynebacterium_matruchotii	0.01982	0.10231	0.37395	0.0256	0.03416	0.07164	0.0576	0.03334	0.28894	0.14734	0.06536	0.01925	0.01346	0.01188	0.01364	0.10501	0.05307	0.01462	0.03228	0.07255	0.02793	0.03865	0.04447	0.09	1.36379	0.03728	0.07086	0.03549	0.12161	0.08478	0.30399	0.24146	0.08023	0.02147	0.03082	0.136	0.02632	0.01556	0.0759	0.11547	0.01446	0.00959	0.00386
k__Bacteria	p__Actinobacteria	c__Actinobacteria	o__Actinomycetales	f__Frankiaceae			0	0	0.00138	0	0	0	0	0	0	0	0	0	0	0	0	0	0	0	0	0	0	0	0	0	0	0	0	0	0	0	0	0	0	0	0	0	0	0	0	0	0	0.00156	0
k__Bacteria	p__Actinobacteria	c__Actinobacteria	o__Actinomycetales	f__Frankiaceae	g__Frankia		0	0	0.00138	0	0	0	0	0	0	0	0	0	0	0	0	0	0	0	0	0	0	0	0	0	0	0	0	0	0	0	0	0	0	0	0	0	0	0	0	0	0	0.00156	0
k__Bacteria	p__Actinobacteria	c__Actinobacteria	o__Actinomycetales	f__Frankiaceae	g__Frankia	s__Frankia_unclassified	0	0	0.00138	0	0	0	0	0	0	0	0	0	0	0	0	0	0	0	0	0	0	0	0	0	0	0	0	0	0	0	0	0	0	0	0	0	0	0	0	0	0	0.00156	0
k__Bacteria	p__Actinobacteria	c__Actinobacteria	o__Actinomycetales	f__Microbacteriaceae			0	0	0	0	0	0	0	0	0	0	0	0	0	0	0	0	0	0	0	0	0	0	0	0	0	0	0	0	0	0	0	0	0	0	0	0	0	0	0	0	0	0	0
k__Bacteria	p__Actinobacteria	c__Actinobacteria	o__Actinomycetales	f__Microbacteriaceae	g__Tropheryma		0	0	0	0	0	0	0	0	0	0	0	0	0	0	0	0	0	0	0	0	0	0	0	0	0	0	0	0	0	0	0	0	0	0	0	0	0	0	0	0	0	0	0
k__Bacteria	p__Actinobacteria	c__Actinobacteria	o__Actinomycetales	f__Microbacteriaceae	g__Tropheryma	s__Tropheryma_whipplei	0	0	0	0	0	0	0	0	0	0	0	0	0	0	0	0	0	0	0	0	0	0	0	0	0	0	0	0	0	0	0	0	0	0	0	0	0	0	0	0	0	0	0
k__Bacteria	p__Actinobacteria	c__Actinobacteria	o__Actinomycetales	f__Micrococcaceae			3.71734	3.05701	11.0772	9.02336	4.14304	7.31742	7.53182	4.49036	10.8623	15.1107	7.01099	2.40858	16.6816	11.5551	11.6579	4.84582	3.74775	13.643	1.22507	15.8968	2.67321	12.6354	2.88758	32.0627	15.7392	11.038	2.1786	3.40132	2.27554	13.9327	27.4408	14.6864	18.1173	3.22243	28.0257	7.33646	12.6558	7.86056	3.6452	6.74547	5.69464	3.53347	7.01603
k__Bacteria	p__Actinobacteria	c__Actinobacteria	o__Actinomycetales	f__Micrococcaceae	g__Arthrobacter		0	0.0006	0	0	0.00156	0	0	0	0	0	0	0	0.00062	0	0	0	0	0.0009	0	0.0019	0	0.00115	0	0	0.00106	0	0	0	0	0	0.00111	0.00242	0	0.00064	0	0	0	0	0	0	0	0	0
k__Bacteria	p__Actinobacteria	c__Actinobacteria	o__Actinomycetales	f__Micrococcaceae	g__Arthrobacter	s__Arthrobacter_unclassified	0	0.0006	0	0	0.00156	0	0	0	0	0	0	0	0.00062	0	0	0	0	0.0009	0	0.0019	0	0.00115	0	0	0.00106	0	0	0	0	0	0.00111	0.00242	0	0.00064	0	0	0	0	0	0	0	0	0
k__Bacteria	p__Actinobacteria	c__Actinobacteria	o__Actinomycetales	f__Micrococcaceae	g__Rothia		3.71734	3.05641	11.0772	9.02336	4.14148	7.31742	7.53182	4.49036	10.8623	15.1107	7.01099	2.40858	16.681	11.5551	11.6579	4.84582	3.74775	13.6421	1.22507	15.8949	2.67321	12.6343	2.88758	32.0627	15.7382	11.038	2.1786	3.40132	2.27554	13.9327	27.4396	14.684	18.1173	3.2218	28.0257	7.33646	12.6558	7.86056	3.6452	6.74547	5.69464	3.53347	7.01603
k__Bacteria	p__Actinobacteria	c__Actinobacteria	o__Actinomycetales	f__Micrococcaceae	g__Rothia	s__Rothia_dentocariosa	0.198	0.01711	0.03085	0.09927	0.03062	0.02219	0.00283	0.00189	0.27043	0.07627	0.01293	0.02004	0.01167	0.00309	0.00514	0.03364	0.00579	0.08433	0.03621	0.51154	0.00644	0.03428	0.01313	0.07668	0.4723	0.01471	0.00863	0.02292	0.03216	0.30689	0.19032	0.08593	0.032	0.01265	0.1908	0.3723	0.04694	0.04913	0.01629	0.02106	0.01342	0.00211	0.00506
k__Bacteria	p__Actinobacteria	c__Actinobacteria	o__Actinomycetales	f__Micrococcaceae	g__Rothia	s__Rothia_mucilaginosa	3.49775	1.79216	11.0463	8.92409	3.18553	7.25155	7.52899	4.48847	10.5919	15.0345	6.99805	2.38854	16.6693	11.552	11.6528	4.81218	3.74196	13.5578	1.18887	15.3834	2.66677	12.6	1.99267	31.986	9.5864	11.0233	2.16998	3.3784	2.24338	13.6258	27.2493	14.5981	18.0853	3.10614	27.8349	6.96416	12.6089	7.33373	3.6289	6.72442	5.68122	3.53135	7.01096
k__Bacteria	p__Actinobacteria	c__Actinobacteria	o__Actinomycetales	f__Micrococcaceae	g__Rothia	s__Rothia_unclassified	0.02159	1.24714	0	0	0.92533	0.04367	0	0	0	0	0	0	0	0	0	0	0	0	0	0	0	0	0.88177	0	5.67947	0	0	0	0	0	0	0	0	0.10301	0	0	0	0.47771	0	0	0	0	0
k__Bacteria	p__Actinobacteria	c__Actinobacteria	o__Actinomycetales	f__Mycobacteriaceae			0.0181	0.03124	0.04911	0.03427	0.05599	0.01348	0.01901	0.02656	0.01595	0.01208	0.02956	0.01675	0.02191	0.01671	0.0178	0.00906	0.00963	0.01936	0.00995	0.05881	0.0115	0.02789	0.03064	0.03189	0.0323	0.021	0.02408	0.04225	0.03438	0.03141	0.04597	0.05057	0.03127	0.01657	0.04837	0.02227	0.02349	0.02373	0.01997	0.02067	0.02607	0.03983	0.0396
k__Bacteria	p__Actinobacteria	c__Actinobacteria	o__Actinomycetales	f__Mycobacteriaceae	g__Mycobacterium		0.0181	0.03124	0.04911	0.03427	0.05599	0.01348	0.01901	0.02656	0.01595	0.01208	0.02956	0.01675	0.02191	0.01671	0.0178	0.00906	0.00963	0.01936	0.00995	0.05881	0.0115	0.02789	0.03064	0.03189	0.0323	0.021	0.02408	0.04225	0.03438	0.03141	0.04597	0.05057	0.03127	0.01657	0.04837	0.02227	0.02349	0.02373	0.01997	0.02067	0.02607	0.03983	0.0396
k__Bacteria	p__Actinobacteria	c__Actinobacteria	o__Actinomycetales	f__Mycobacteriaceae	g__Mycobacterium	s__Mycobacterium_unclassified	0.0181	0.03124	0.04911	0.03427	0.05599	0.01348	0.01901	0.02656	0.01595	0.01208	0.02956	0.01675	0.02191	0.01671	0.0178	0.00906	0.00963	0.01936	0.00995	0.05881	0.0115	0.02789	0.03064	0.03189	0.0323	0.021	0.02408	0.04225	0.03438	0.03141	0.04597	0.05057	0.03127	0.01657	0.04837	0.02227	0.02349	0.02373	0.01997	0.02067	0.02607	0.03983	0.0396
k__Bacteria	p__Actinobacteria	c__Actinobacteria	o__Actinomycetales	f__Propionibacteriaceae			0.00213	0	0.00154	0	0.00072	0	0	0	0	0	0	0	0	0	0	0	0	0	0	0	0	0	0	0	0	0	0	0	0	0	0	0	0	0	0	0	0	0	0	0	0	0	0
k__Bacteria	p__Actinobacteria	c__Actinobacteria	o__Actinomycetales	f__Propionibacteriaceae	g__Propionibacterium		0.00213	0	0.00154	0	0.00072	0	0	0	0	0	0	0	0	0	0	0	0	0	0	0	0	0	0	0	0	0	0	0	0	0	0	0	0	0	0	0	0	0	0	0	0	0	0
k__Bacteria	p__Actinobacteria	c__Actinobacteria	o__Actinomycetales	f__Propionibacteriaceae	g__Propionibacterium	s__Propionibacterium_acnes	0.00213	0	0.00154	0	0.00038	0	0	0	0	0	0	0	0	0	0	0	0	0	0	0	0	0	0	0	0	0	0	0	0	0	0	0	0	0	0	0	0	0	0	0	0	0	0
k__Bacteria	p__Actinobacteria	c__Actinobacteria	o__Actinomycetales	f__Propionibacteriaceae	g__Propionibacterium	s__Propionibacterium_unclassified	0	0	0	0	0.00034	0	0	0	0	0	0	0	0	0	0	0	0	0	0	0	0	0	0	0	0	0	0	0	0	0	0	0	0	0	0	0	0	0	0	0	0	0	0
k__Bacteria	p__Actinobacteria	c__Actinobacteria	o__Bifidobacteriales				0.00863	0.01216	0.01692	0.01273	0.02304	0.00459	0.00418	0.0071	0.00534	0.00056	0.0082	0.01	0.00459	0.00088	0.00456	0.00553	0.00102	0.01236	0.00263	0.03572	0.00184	0.01145	0.02073	0.00511	0.21941	0.00694	0.00979	0.00672	0.00766	0.01429	0.01225	0.01467	0.0036	0.01375	0.01358	0.01408	0.00734	0.00517	0.01028	0.01001	0.00593	0.02964	0.01593
k__Bacteria	p__Actinobacteria	c__Actinobacteria	o__Bifidobacteriales	f__Bifidobacteriaceae			0.00863	0.01216	0.01692	0.01273	0.02304	0.00459	0.00418	0.0071	0.00534	0.00056	0.0082	0.01	0.00459	0.00088	0.00456	0.00553	0.00102	0.01236	0.00263	0.03572	0.00184	0.01145	0.02073	0.00511	0.21941	0.00694	0.00979	0.00672	0.00766	0.01429	0.01225	0.01467	0.0036	0.01375	0.01358	0.01408	0.00734	0.00517	0.01028	0.01001	0.00593	0.02964	0.01593
k__Bacteria	p__Actinobacteria	c__Actinobacteria	o__Bifidobacteriales	f__Bifidobacteriaceae	g__Bifidobacterium		0.00863	0.01216	0.01692	0.01273	0.02304	0.00459	0.00418	0.0071	0.00534	0.00056	0.0082	0.01	0.00459	0.00088	0.00456	0.00553	0.00102	0.01236	0.00263	0.03572	0.00184	0.01145	0.02073	0.00511	0.02843	0.00694	0.00979	0.00672	0.00766	0.01429	0.01225	0.01467	0.0036	0.01375	0.01358	0.01371	0.00734	0.00517	0.01028	0.01001	0.00593	0.02964	0.01593
k__Bacteria	p__Actinobacteria	c__Actinobacteria	o__Bifidobacteriales	f__Bifidobacteriaceae	g__Bifidobacterium	s__Bifidobacterium_dentium	0.00031	0	0	0	0	0	0	0.00148	0	0	0	0	0	0	0	0	0	0	0	0	0	0	0.00091	0	0.0174	0	0	0	0	0	0	0	0	0	0	6e-05	0	0	0	0	0	0	0
k__Bacteria	p__Actinobacteria	c__Actinobacteria	o__Bifidobacteriales	f__Bifidobacteriaceae	g__Bifidobacterium	s__Bifidobacterium_longum	0	0	0	0	0	0	0	0	0	0	0	0	0	0	0	0	0	0	0	0	0	0	0	0	0.01104	0	0	0	0	0	0	0	0	0	0	0	0	0	0	0	0	0	0
k__Bacteria	p__Actinobacteria	c__Actinobacteria	o__Bifidobacteriales	f__Bifidobacteriaceae	g__Bifidobacterium	s__Bifidobacterium_unclassified	0.00832	0.01216	0.01692	0.01273	0.02304	0.00459	0.00418	0.00563	0.00534	0.00056	0.0082	0.01	0.00459	0.00088	0.00456	0.00553	0.00102	0.01236	0.00263	0.03572	0.00184	0.01145	0.01982	0.00511	0	0.00694	0.00979	0.00672	0.00766	0.01429	0.01225	0.01467	0.0036	0.01375	0.01358	0.01366	0.00734	0.00517	0.01028	0.01001	0.00593	0.02964	0.01593
k__Bacteria	p__Actinobacteria	c__Actinobacteria	o__Bifidobacteriales	f__Bifidobacteriaceae	g__Gardnerella		0	0	0	0	0	0	0	0	0	0	0	0	0	0	0	0	0	0	0	0	0	0	0	0	0.0346	0	0	0	0	0	0	0	0	0	0	0	0	0	0	0	0	0	0
k__Bacteria	p__Actinobacteria	c__Actinobacteria	o__Bifidobacteriales	f__Bifidobacteriaceae	g__Gardnerella	s__Gardnerella_vaginalis	0	0	0	0	0	0	0	0	0	0	0	0	0	0	0	0	0	0	0	0	0	0	0	0	0.0346	0	0	0	0	0	0	0	0	0	0	0	0	0	0	0	0	0	0
k__Bacteria	p__Actinobacteria	c__Actinobacteria	o__Bifidobacteriales	f__Bifidobacteriaceae	g__Parascardovia		0	0	0	0	0	0	0	0	0	0	0	0	0	0	0	0	0	0	0	0	0	0	0	0	0.14589	0	0	0	0	0	0	0	0	0	0	0.00037	0	0	0	0	0	0	0
k__Bacteria	p__Actinobacteria	c__Actinobacteria	o__Bifidobacteriales	f__Bifidobacteriaceae	g__Parascardovia	s__Parascardovia_denticolens	0	0	0	0	0	0	0	0	0	0	0	0	0	0	0	0	0	0	0	0	0	0	0	0	0.14589	0	0	0	0	0	0	0	0	0	0	0.00037	0	0	0	0	0	0	0
k__Bacteria	p__Actinobacteria	c__Actinobacteria	o__Bifidobacteriales	f__Bifidobacteriaceae	g__Scardovia		0	0	0	0	0	0	0	0	0	0	0	0	0	0	0	0	0	0	0	0	0	0	0	0	0.01048	0	0	0	0	0	0	0	0	0	0	0	0	0	0	0	0	0	0
k__Bacteria	p__Actinobacteria	c__Actinobacteria	o__Bifidobacteriales	f__Bifidobacteriaceae	g__Scardovia	s__Scardovia_inopinata	0	0	0	0	0	0	0	0	0	0	0	0	0	0	0	0	0	0	0	0	0	0	0	0	0.01048	0	0	0	0	0	0	0	0	0	0	0	0	0	0	0	0	0	0
k__Bacteria	p__Actinobacteria	c__Actinobacteria	o__Coriobacteriales				3.54374	3.8122	0.8957	0.57656	1.31069	0.11387	0.036	0.32114	0.02787	0.00637	0.64838	0.9982	0.3195	0.06869	0.73704	0.2064	0.27073	0.40178	5.30449	1.22866	0.1458	0.82686	1.83922	0.01627	0.7878	0.09385	1.10794	3.13567	1.48688	0.88144	0.78535	0.30062	0.20188	0.56655	1.06546	0.34629	0.10097	0.9558	1.12274	0.13289	0.15612	0.72775	0.20839
k__Bacteria	p__Actinobacteria	c__Actinobacteria	o__Coriobacteriales	f__Coriobacteriaceae			3.54374	3.8122	0.8957	0.57656	1.31069	0.11387	0.036	0.32114	0.02787	0.00637	0.64838	0.9982	0.3195	0.06869	0.73704	0.2064	0.27073	0.40178	5.30449	1.22866	0.1458	0.82686	1.83922	0.01627	0.7878	0.09385	1.10794	3.13567	1.48688	0.88144	0.78535	0.30062	0.20188	0.56655	1.06546	0.34629	0.10097	0.9558	1.12274	0.13289	0.15612	0.72775	0.20839
k__Bacteria	p__Actinobacteria	c__Actinobacteria	o__Coriobacteriales	f__Coriobacteriaceae	g__Atopobium		3.53604	3.79412	0.88669	0.57503	1.29894	0.10901	0.036	0.32114	0.02787	0.00548	0.64653	0.98608	0.3195	0.06869	0.73704	0.2064	0.27073	0.39553	5.28921	1.18616	0.14566	0.82669	1.78347	0.01627	0.73518	0.09385	1.10733	3.13042	1.48688	0.8802	0.77205	0.30062	0.20188	0.56655	1.06502	0.33947	0.10059	0.95294	1.12274	0.13289	0.15612	0.72775	0.20839
k__Bacteria	p__Actinobacteria	c__Actinobacteria	o__Coriobacteriales	f__Coriobacteriaceae	g__Atopobium	s__Atopobium_parvulum	3.52316	3.77395	0.86137	0.56374	1.28886	0.07276	0.02407	0.26846	0.02773	0.00249	0.63842	0.97809	0.3195	0.05854	0.72739	0.20199	0.20411	0.38099	5.23606	1.18616	0.14528	0.80755	1.60641	0.01566	0.47963	0.09066	1.09627	3.11628	1.48659	0.86973	0.77161	0.29443	0.20166	0.56457	1.05782	0.33631	0.09697	0.9456	1.11035	0.11665	0.15405	0.71119	0.19851
k__Bacteria	p__Actinobacteria	c__Actinobacteria	o__Coriobacteriales	f__Coriobacteriaceae	g__Atopobium	s__Atopobium_rimae	0.01289	0.02017	0.02531	0.01128	0.01008	0.03625	0.01193	0.05268	0.00013	0.00299	0.00811	0.00799	0	0.01015	0.00965	0.00441	0.06662	0.01453	0.05315	0	0.00038	0.01915	0.17706	0.00061	0.1545	0.00319	0.01106	0.01414	0.00029	0.01047	0.00044	0.00618	0.00022	0.00198	0.0072	0.00316	0.00362	0.00734	0.01239	0.01623	0.00207	0.01656	0.00988
k__Bacteria	p__Actinobacteria	c__Actinobacteria	o__Coriobacteriales	f__Coriobacteriaceae	g__Atopobium	s__Atopobium_vaginae	0	0	0	0	0	0	0	0	0	0	0	0	0	0	0	0	0	0	0	0	0	0	0	0	0.10105	0	0	0	0	0	0	0	0	0	0	0	0	0	0	0	0	0	0
k__Bacteria	p__Actinobacteria	c__Actinobacteria	o__Coriobacteriales	f__Coriobacteriaceae	g__Cryptobacterium		0	0	0	0	0	0	0	0	0	0	0	0	0	0	0	0	0	0	0	0.00463	0	0	0	0	0.00872	0	0	0	0	0	0	0	0	0	0	0	0	0	0	0	0	0	0
k__Bacteria	p__Actinobacteria	c__Actinobacteria	o__Coriobacteriales	f__Coriobacteriaceae	g__Cryptobacterium	s__Cryptobacterium_curtum	0	0	0	0	0	0	0	0	0	0	0	0	0	0	0	0	0	0	0	0.00463	0	0	0	0	0.00872	0	0	0	0	0	0	0	0	0	0	0	0	0	0	0	0	0	0
k__Bacteria	p__Actinobacteria	c__Actinobacteria	o__Coriobacteriales	f__Coriobacteriaceae	g__Olsenella		0	0.00031	0	0	0.00231	0.00382	0	0	0	0	0	0	0	0	0	0	0	0.0027	0.0027	0.00305	0	0.00017	0.01677	0	0.00873	0	0	0	0	0	0	0	0	0	0	0	0	0	0	0	0	0	0
k__Bacteria	p__Actinobacteria	c__Actinobacteria	o__Coriobacteriales	f__Coriobacteriaceae	g__Olsenella	s__Olsenella_uli	0	0.00031	0	0	0.00231	0.00382	0	0	0	0	0	0	0	0	0	0	0	0.0027	0.0027	0.00305	0	0.00017	0.01677	0	0.00873	0	0	0	0	0	0	0	0	0	0	0	0	0	0	0	0	0	0
k__Bacteria	p__Actinobacteria	c__Actinobacteria	o__Coriobacteriales	f__Coriobacteriaceae	g__Slackia		0.0077	0.01778	0.00902	0.00153	0.00944	0.00103	0	0	0	0.00089	0.00185	0.01212	0	0	0	0	0	0.00355	0.01257	0.03482	0.00014	0	0.03899	0	0.03517	0	0.00061	0.00525	0	0.00124	0.0133	0	0	0	0.00044	0.00682	0.00038	0.00286	0	0	0	0	0
k__Bacteria	p__Actinobacteria	c__Actinobacteria	o__Coriobacteriales	f__Coriobacteriaceae	g__Slackia	s__Slackia_exigua	0.00636	0.01778	0.00672	0.00153	0.00944	0.00103	0	0	0	0	0.00185	0.00803	0	0	0	0	0	0.00355	0.01257	0.03482	0.00014	0	0.03899	0	0.03517	0	0	0.00525	0	0.00124	0.0133	0	0	0	0.00044	0.00682	0.00038	0.00215	0	0	0	0	0
k__Bacteria	p__Actinobacteria	c__Actinobacteria	o__Coriobacteriales	f__Coriobacteriaceae	g__Slackia	s__Slackia_unclassified	0.00133	0	0.0023	0	0	0	0	0	0	0.00089	0	0.00409	0	0	0	0	0	0	0	0	0	0	0	0	0	0	0.00061	0	0	0	0	0	0	0	0	0	0	0.00071	0	0	0	0	0
k__Bacteria	p__Firmicutes						33.4449	62.0157	27.1434	22.0462	38.3808	26.2222	12.8646	14.5187	14.748	14.3767	19.5869	43.33	20.228	15.7361	20.2139	11.6571	24.3187	13.5931	26.1532	27.6108	15.7165	20.476	47.5125	8.825	44.6977	23.976	20.7937	44.477	32.6099	22.6268	27.0707	15.9849	10.3189	24.7164	21.5799	25.5019	29.3016	37.8781	30.1155	16.3607	13.1137	33.0659	13.4743
k__Bacteria	p__Bacteroidetes	c__Bacteroidia					52.4765	21.3209	9.27156	22.2968	40.7345	29.0136	20.6421	32.6122	4.08685	1.52814	20.7936	40.6063	27.6308	15.9321	30.1797	33.6221	58.0651	40.6862	49.4251	37.4798	59.4671	42.3779	37.6491	9.77877	14.9931	18.1327	29.5948	34.7152	33.6963	38.8147	20.3656	29.1662	25.8482	27.4172	23.409	11.4385	14.0689	23.2701	38.0645	18.7919	30.294	30.4091	16.4276
k__Bacteria	p__Bacteroidetes	c__Bacteroidia	o__Bacteroidales				52.4765	21.3209	9.27156	22.2968	40.7345	29.0136	20.6421	32.6122	4.08685	1.52814	20.7936	40.6063	27.6308	15.9321	30.1797	33.6221	58.0651	40.6862	49.4251	37.4798	59.4671	42.3779	37.6491	9.77877	14.9931	18.1327	29.5948	34.7152	33.6963	38.8147	20.3656	29.1662	25.8482	27.4172	23.409	11.4385	14.0689	23.2701	38.0645	18.7919	30.294	30.4091	16.4276
k__Bacteria	p__Bacteroidetes	c__Bacteroidia	o__Bacteroidales	f__Bacteroidaceae			0.00833	0.03443	0.00606	0.03683	0.03509	0.00887	0.0676	0.0348	0.00659	0.01472	0.01971	0.05243	0.02841	0.02926	0.02473	0.0164	0.01019	0.03382	0.06649	0.03426	0.03638	0.0602	0.04847	0.01769	0.01109	0.02537	0.03037	0.02005	0.03462	0.05315	0.01441	0.02641	0.01109	0.04485	0.01702	0.01677	0.02591	0.00905	0.02125	0.03692	0.0364	0.0615	0.04307
k__Bacteria	p__Bacteroidetes	c__Bacteroidia	o__Bacteroidales	f__Bacteroidaceae	g__Bacteroides		0.00833	0.03443	0.00606	0.03683	0.03509	0.00887	0.0676	0.0348	0.00659	0.01472	0.01971	0.05243	0.02841	0.02926	0.02473	0.0164	0.01019	0.03382	0.06649	0.03426	0.03638	0.0602	0.04847	0.01769	0.01109	0.02537	0.03037	0.02005	0.03462	0.05315	0.01441	0.02641	0.01109	0.04485	0.01702	0.01677	0.02591	0.00905	0.02125	0.03692	0.0364	0.0615	0.04307
k__Bacteria	p__Bacteroidetes	c__Bacteroidia	o__Bacteroidales	f__Bacteroidaceae	g__Bacteroides	s__Bacteroides_unclassified	0.00833	0.03443	0.00606	0.03683	0.03509	0.00887	0.06704	0.0348	0.00659	0.01472	0.01971	0.05243	0.02841	0.02926	0.02473	0.0164	0.01019	0.03382	0.06649	0.03426	0.03638	0.0602	0.04847	0.01769	0.01109	0.02537	0.03037	0.02005	0.03462	0.05315	0.01441	0.02641	0.01109	0.04485	0.01702	0.01677	0.02591	0.00905	0.02125	0.03692	0.0364	0.0615	0.04307
k__Bacteria	p__Bacteroidetes	c__Bacteroidia	o__Bacteroidales	f__Bacteroidaceae	g__Bacteroides	s__Bacteroides_xylanisolvens	0	0	0	0	0	0	0.00056	0	0	0	0	0	0	0	0	0	0	0	0	0	0	0	0	0	0	0	0	0	0	0	0	0	0	0	0	0	0	0	0	0	0	0	0
k__Bacteria	p__Bacteroidetes	c__Bacteroidia	o__Bacteroidales	f__Porphyromonadaceae			0.05297	1.47104	0.07353	0.27117	0.47837	0.36665	1.02802	3.62314	0.50188	0.3438	0.20164	0.01939	0.06786	1.01814	0.09702	0.08951	0.9369	2.05566	0.90183	0.681	2.16727	2.17113	0.18227	4.55443	0.89031	0.19286	0.03424	0.00751	0.6857	2.21501	1.36628	0.64703	0.1328	0.0175	0.53396	0.08101	0.00499	0.02233	0.03031	0.112	1.6472	0.13709	1.31131
k__Bacteria	p__Bacteroidetes	c__Bacteroidia	o__Bacteroidales	f__Porphyromonadaceae	g__Porphyromonas		0.05297	1.47104	0.07353	0.27117	0.47837	0.36665	1.02802	3.62314	0.50188	0.3438	0.20164	0.01939	0.06786	1.01814	0.09702	0.08951	0.9369	2.05566	0.90183	0.681	2.16727	2.17113	0.18227	4.55443	0.89031	0.19286	0.03424	0.00751	0.6857	2.21501	1.36628	0.64703	0.1328	0.0175	0.53396	0.08101	0.00499	0.02233	0.03031	0.112	1.6472	0.13709	1.31131
k__Bacteria	p__Bacteroidetes	c__Bacteroidia	o__Bacteroidales	f__Porphyromonadaceae	g__Porphyromonas	s__Porphyromonas_asaccharolytica	0	0	0	0.00014	0	0	0	0	0	0	0	0	0	0	0	0	0	0.00352	0.00439	0.00325	0	0	0.0136	0	0	0	0	0	0	0	0.01277	0	0	0	0	0	0	0	0	0	0	0	0
k__Bacteria	p__Bacteroidetes	c__Bacteroidia	o__Bacteroidales	f__Porphyromonadaceae	g__Porphyromonas	s__Porphyromonas_endodontalis	0.05039	0.19526	0.03511	0.26654	0.32726	0.13723	1.02802	3.41025	0.07555	0.12772	0.1496	0.00908	0.03033	0.97205	0.05878	0.08951	0.81178	1.80333	0.8416	0.18015	2.01699	1.98615	0.02489	2.96102	0.165	0.0366	0.03424	0.00751	0.62902	2.20677	0.54426	0.04651	0.12777	0.00358	0.44153	0.01594	0.00394	0.00511	0.03031	0.112	1.03268	0.02896	1.23346
k__Bacteria	p__Bacteroidetes	c__Bacteroidia	o__Bacteroidales	f__Porphyromonadaceae	g__Porphyromonas	s__Porphyromonas_gingivalis	0.00258	1.27578	0.03842	0.00207	0.15111	0.22942	0	0.21288	0.42632	0.21608	0.05077	0.01031	0.03753	0.0461	0.03825	0	0.12512	0.2219	0.03203	0.48143	0.15028	0.18498	0.05768	1.5934	0.7253	0.15626	0	0	0.05668	0.00824	0.73823	0.60052	0.00503	0.01392	0.09242	0.06507	0.00105	0.01722	0	0	0.61451	0.10813	0.07785
k__Bacteria	p__Bacteroidetes	c__Bacteroidia	o__Bacteroidales	f__Porphyromonadaceae	g__Porphyromonas	s__Porphyromonas_uenonis	0	0	0	0.00242	0	0	0	0	0	0	0.00128	0	0	0	0	0	0	0.02691	0.02381	0.01617	0	0	0.0861	0	0	0	0	0	0	0	0.07101	0	0	0	0	0	0	0	0	0	0	0	0
k__Bacteria	p__Bacteroidetes	c__Bacteroidia	o__Bacteroidales	f__Prevotellaceae			52.4152	19.8155	9.19197	21.9888	40.221	28.6381	19.5465	28.9543	3.57839	1.16962	20.5723	40.5345	27.5345	14.8847	30.0579	33.5162	57.118	38.5967	48.4568	36.7645	57.2634	40.1465	37.4184	5.20665	14.0917	17.9144	29.5301	34.6876	32.976	36.5466	18.985	28.4927	25.7043	27.3548	22.858	11.3407	14.038	23.2387	38.0129	18.643	28.6104	30.2105	15.0732
k__Bacteria	p__Bacteroidetes	c__Bacteroidia	o__Bacteroidales	f__Prevotellaceae	g__Prevotella		52.4152	19.8155	9.19197	21.9888	40.221	28.6381	19.5465	28.9543	3.57839	1.16962	20.5723	40.5345	27.5345	14.8847	30.0579	33.5162	57.118	38.5967	48.4568	36.7645	57.2634	40.1465	37.4184	5.20665	14.0917	17.9144	29.5301	34.6876	32.976	36.5466	18.985	28.4927	25.7043	27.3548	22.858	11.3407	14.038	23.2387	38.0129	18.643	28.6104	30.2105	15.0732
k__Bacteria	p__Bacteroidetes	c__Bacteroidia	o__Bacteroidales	f__Prevotellaceae	g__Prevotella	s__Prevotella_amnii	0.00039	0.00024	0	0.00046	0.00067	0	5e-05	0.0001	0	0	7e-05	0.00144	4e-05	0	0.00087	0	0	0.00056	0.00074	0.00054	0.00018	0.0005	0.00089	0	0	0	0.00053	0	0.00023	0	4e-05	0	6e-05	0.00067	6e-05	9e-05	0	0.00066	0	0	0	0.0012	0
k__Bacteria	p__Bacteroidetes	c__Bacteroidia	o__Bacteroidales	f__Prevotellaceae	g__Prevotella	s__Prevotella_bergensis	0	0	0	0	0	0	0	0	0	0	0	0	0	0	1e-05	0	0	0	0	0	0	0	0	0	0	0	0	0	0	0	0	0	0	0	0	0	0	0	0	0	0	0	0
k__Bacteria	p__Bacteroidetes	c__Bacteroidia	o__Bacteroidales	f__Prevotellaceae	g__Prevotella	s__Prevotella_bivia	0.0003	9e-05	0	0.00137	0.00167	0	0.00049	0.00112	0	0	0.00064	0.00236	0	0	0.00141	0	0	0.00204	0.0011	0.00152	0.0011	0.00042	0.00058	0	0	0	0.00111	0	0	0.00038	0.00028	0	0	0.0018	0	0	0	0.00027	0.00075	0.00048	0.00031	0.00107	0
k__Bacteria	p__Bacteroidetes	c__Bacteroidia	o__Bacteroidales	f__Prevotellaceae	g__Prevotella	s__Prevotella_buccae	0.00184	0.0055	0.00258	0.00411	0.00749	0.02448	0.04881	0.03698	0.00569	0.01093	0.00899	0.00075	0	0.00372	0.00072	0.01149	0.04119	0.09139	0.01755	0.06596	0	0.00944	0.04733	0.00072	0.06063	0.00228	0.01099	0.08362	0.0107	0.01002	0.02093	0	0.00181	0.00012	0.0025	0.00735	0.00949	0.00322	0.00211	0.01621	0.00076	0.00694	0.00564
k__Bacteria	p__Bacteroidetes	c__Bacteroidia	o__Bacteroidales	f__Prevotellaceae	g__Prevotella	s__Prevotella_disiens	0.0023	0.00217	0.00048	0.00619	0.00701	0.0068	0.01528	0.00965	0.00121	0.00361	0.00643	0.0078	0.00185	0.00815	0.00541	0.00351	0.00127	0.00546	0.00525	0.00598	0.0045	0.00387	0.0072	0.00149	0.00334	0.00247	0.003	0.00353	0.00266	0.00357	0.00487	0.01017	0.0027	0.00836	0.00249	0.00222	0.00562	0.00239	0.00367	0.00556	0.00701	0.00958	0.00909
k__Bacteria	p__Bacteroidetes	c__Bacteroidia	o__Bacteroidales	f__Prevotellaceae	g__Prevotella	s__Prevotella_marshii	0.00012	7e-05	0	0.00153	0.00218	0.00861	0.02756	0.00477	0.00286	0.00542	0.00181	0.00197	0.00028	0.00069	0.00079	0.00109	0.0055	0.00152	0.00019	0.00172	0.00324	0.00509	0.00588	0.00754	0.00126	0	0.00034	0	0	0.00843	0.00718	0.0129	5e-05	0.00025	0.00125	0	0.00256	0	0.00057	0.00151	0	0	0.00054
k__Bacteria	p__Bacteroidetes	c__Bacteroidia	o__Bacteroidales	f__Prevotellaceae	g__Prevotella	s__Prevotella_melaninogenica	46.9365	6.26294	7.74539	15.7763	27.8947	25.7943	14.6774	25.1988	3.33797	0.77335	9.90467	24.3113	26.9683	10.4594	23.2393	31.2706	45.2403	27.4293	19.2151	29.7956	46.7237	22.3175	21.6403	3.58574	11.6836	15.6618	21.4974	25.4304	22.2372	26.2171	14.8936	23.9528	24.5958	19.3535	19.4627	5.55381	13.7845	18.4962	27.2541	16.775	21.2333	24.6812	9.2472
k__Bacteria	p__Bacteroidetes	c__Bacteroidia	o__Bacteroidales	f__Prevotellaceae	g__Prevotella	s__Prevotella_multiformis	0.09114	0.06555	0.0036	0.04095	0.05942	0.11976	0.13722	0.28734	0.01345	0.14497	0.05092	0.04049	0.06533	0.0287	0.05707	0.02471	1.6505	0.24959	0.27677	0.06746	0.13198	0.15202	0.12449	0.01361	0.26034	0.01117	0.01259	0.03346	0.04837	0.03538	0.06985	0.11679	0.01158	0.01969	0.01005	0.03384	0.02016	0.01634	0.08158	0.01289	0.00999	0.02768	0.01334
k__Bacteria	p__Bacteroidetes	c__Bacteroidia	o__Bacteroidales	f__Prevotellaceae	g__Prevotella	s__Prevotella_oralis	0.003	0.00106	0.00101	0	0	0.0103	0.00046	0.00966	0	0.00528	0.00472	0.00125	0	0.00096	0.00077	0	0	5e-05	0.00015	0.00214	0	0.00052	0.0009	0.00081	0.01508	0	0.00077	0	0.00183	0	0	0.00163	0.00756	0	0.00099	0.00417	0.0001	0	0	0	0	0	0
k__Bacteria	p__Bacteroidetes	c__Bacteroidia	o__Bacteroidales	f__Prevotellaceae	g__Prevotella	s__Prevotella_oris	0.07691	0.16638	0.01321	0.03684	0.02987	0.14568	0.09363	0.15218	0.03161	0.02004	0.03709	0.0243	0.00528	0.04753	0.02395	0.02541	0.13904	0.05326	0.06591	0.07053	0.19008	0.06133	0.13856	0.03349	0.29495	0.0533	0.01837	0.00801	0.08775	0.13577	0.04644	0.00224	0.1041	0.01232	0.02107	0.04929	0.02229	0.02405	0.03868	0.03516	0.03317	0.01612	0.01696
k__Bacteria	p__Bacteroidetes	c__Bacteroidia	o__Bacteroidales	f__Prevotellaceae	g__Prevotella	s__Prevotella_salivae	4.31989	3.98354	0.48511	2.24756	4.31379	0.16123	0.77179	0.87157	0.02914	0.02306	2.92029	6.81312	0.41924	0.05804	3.48471	0.79704	2.59832	1.15681	3.449	3.01494	1.4801	2.22369	7.44971	0.10122	0.89162	1.76314	3.52734	4.06876	4.02256	3.48299	0.83648	1.473	0.77676	2.88683	1.62307	3.14083	0.09003	3.21824	6.7501	0.25504	0.25757	3.29146	0.00584
k__Bacteria	p__Bacteroidetes	c__Bacteroidia	o__Bacteroidales	f__Prevotellaceae	g__Prevotella	s__Prevotella_tannerae	0.10574	9.29722	0.58698	1.78867	2.26875	1.84355	3.56489	2.21563	0.03876	0.09255	2.6179	0.05002	0.05979	4.05926	1.51931	1.16384	5.05632	9.49653	17.4788	1.97916	8.51276	13.6063	5.22385	1.43493	0.54538	0.1457	3.85223	3.3017	3.92812	4.44709	2.53075	2.46162	0.19277	0.76344	1.51802	0.30716	0.05155	0.02353	0.46023	0.71275	6.98361	0.71558	5.75504
k__Bacteria	p__Bacteroidetes	c__Bacteroidia	o__Bacteroidales	f__Prevotellaceae	g__Prevotella	s__Prevotella_timonensis	0	4e-05	0	0	0	0	0	0	0	0	0	0.00064	0	0	8e-05	0	0	0	3e-05	0	0	0	0	0	0	0	0	0	0	0	0	0	0	0	0	0	0	0	0	0	0.00014	0	0
k__Bacteria	p__Bacteroidetes	c__Bacteroidia	o__Bacteroidales	f__Prevotellaceae	g__Prevotella	s__Prevotella_veroralis	0.87699	0.03069	0.35362	2.08479	5.63553	0.5234	0.20893	0.16648	0.11769	0.09041	5.01871	9.27901	0.01438	0.21826	1.72348	0.21853	2.38557	0.1102	7.94619	1.75891	0.21578	1.76588	2.77866	0.02709	0.33549	0.27456	0.60543	1.75813	2.63652	2.20586	0.57451	0.46158	0.01109	4.30785	0.21581	2.24194	0.05161	1.45387	3.42118	0.82841	0.08452	1.45967	0.01956
k__Bacteria	p__Bacteroidetes	c__Bacteroidia	o__Bacteroidales	f__Rikenellaceae			0	0	0	0	0	0	0	0	0	0	0	0	0	0	4e-05	0	0	0	0	0	0	0	0	0	0	0	0	0	0	0	0	0	0	0	0	0	0	0	0	0	0	0	0
k__Bacteria	p__Bacteroidetes	c__Bacteroidia	o__Bacteroidales	f__Rikenellaceae	g__Alistipes		0	0	0	0	0	0	0	0	0	0	0	0	0	0	4e-05	0	0	0	0	0	0	0	0	0	0	0	0	0	0	0	0	0	0	0	0	0	0	0	0	0	0	0	0
k__Bacteria	p__Bacteroidetes	c__Bacteroidia	o__Bacteroidales	f__Rikenellaceae	g__Alistipes	s__Alistipes_unclassified	0	0	0	0	0	0	0	0	0	0	0	0	0	0	4e-05	0	0	0	0	0	0	0	0	0	0	0	0	0	0	0	0	0	0	0	0	0	0	0	0	0	0	0	0
k__Bacteria	p__Bacteroidetes	c__Flavobacteria					0.08733	0.10698	0.03502	0.53607	0.08429	0.13041	8.97703	1.71149	2.47689	1.30525	0.31066	0.05908	0.30938	2.74166	0.12693	0.25757	0.13617	0.73698	0.51604	0.10161	0.8341	0.16303	0.09012	4.6344	0.62269	0.12529	0.81071	0.03527	3.61746	1.69629	0.3492	0.27859	0.31608	0.58657	0.27544	0.56118	0.61311	0.0179	0.11848	0.77159	1.81456	0.08206	3.82775
k__Bacteria	p__Bacteroidetes	c__Flavobacteria	o__Flavobacteriales				0.08733	0.10698	0.03502	0.53607	0.08429	0.13041	8.97703	1.71149	2.47689	1.30525	0.31066	0.05908	0.30938	2.74166	0.12693	0.25757	0.13617	0.73698	0.51604	0.10161	0.8341	0.16303	0.09012	4.6344	0.62269	0.12529	0.81071	0.03527	3.61746	1.69629	0.3492	0.27859	0.31608	0.58657	0.27544	0.56118	0.61311	0.0179	0.11848	0.77159	1.81456	0.08206	3.82775
k__Bacteria	p__Bacteroidetes	c__Flavobacteria	o__Flavobacteriales	f__Flavobacteriaceae			0.08733	0.10698	0.03502	0.53607	0.08429	0.13041	8.97703	1.71149	2.47689	1.30525	0.31066	0.05908	0.30938	2.74166	0.12693	0.25757	0.13617	0.73698	0.51604	0.10161	0.8341	0.16303	0.09012	4.6344	0.62269	0.12529	0.81071	0.03527	3.61746	1.69629	0.3492	0.27859	0.31608	0.58657	0.27544	0.56118	0.61311	0.0179	0.11848	0.77159	1.81456	0.08206	3.82775
k__Bacteria	p__Bacteroidetes	c__Flavobacteria	o__Flavobacteriales	f__Flavobacteriaceae	g__Capnocytophaga		0.08733	0.10698	0.03502	0.5351	0.08429	0.13041	8.9633	1.70945	2.47541	1.30238	0.31066	0.05908	0.30938	2.73577	0.12693	0.25757	0.13617	0.73698	0.51604	0.10161	0.8341	0.15985	0.09012	4.62754	0.62129	0.12529	0.80996	0.03527	3.61426	1.69629	0.3492	0.27859	0.31608	0.58568	0.27544	0.56118	0.61311	0.0179	0.11848	0.77159	1.81456	0.08206	3.82775
k__Bacteria	p__Bacteroidetes	c__Flavobacteria	o__Flavobacteriales	f__Flavobacteriaceae	g__Capnocytophaga	s__Capnocytophaga_gingivalis	0.05069	0.08282	0.02393	0.23402	0.04747	0.04089	4.23199	1.08015	1.80674	0.6565	0.14489	0.02281	0.29515	1.58548	0.04589	0.15806	0.11124	0.63124	0.38315	0.06393	0.72565	0.04764	0.05438	3.38669	0.37287	0.0836	0.43692	0.01203	3.50108	1.37796	0.28531	0.2323	0.16675	0.52288	0.11752	0.32537	0.60097	0.01051	0.05212	0.3245	1.1931	0.0096	1.41936
k__Bacteria	p__Bacteroidetes	c__Flavobacteria	o__Flavobacteriales	f__Flavobacteriaceae	g__Capnocytophaga	s__Capnocytophaga_ochracea	0.02497	0.00495	0.00187	0.01209	0.00727	0.03589	0.06205	0.03732	0.06769	0.05052	0.02577	0.01157	0.0092	0.01113	0.03595	0.02821	0.00698	0.01819	0.01295	0.02095	0.01537	0.01357	0.01651	0.0709	0.07642	0.02276	0.02815	0.00604	0.0288	0.01752	0.02733	0.03649	0.0168	0.00402	0.02728	0.02925	0.00774	0.00234	0.01378	0.03807	0.02151	0.01572	0.02569
k__Bacteria	p__Bacteroidetes	c__Flavobacteria	o__Flavobacteriales	f__Flavobacteriaceae	g__Capnocytophaga	s__Capnocytophaga_sputigena	0.01168	0.01922	0.00921	0.28899	0.02955	0.05363	4.66926	0.59197	0.60098	0.59536	0.14	0.02471	0.00503	1.13916	0.04509	0.0713	0.01795	0.08754	0.11993	0.01673	0.09308	0.09864	0.01923	1.16995	0.172	0.01893	0.34488	0.01719	0.08438	0.30082	0.03656	0.0098	0.13254	0.05878	0.13064	0.20657	0.0044	0.00505	0.05259	0.40901	0.59995	0.05673	2.3827
k__Bacteria	p__Bacteroidetes	c__Flavobacteria	o__Flavobacteriales	f__Flavobacteriaceae	g__Capnocytophaga	s__Capnocytophaga_unclassified	0	0	0	0	0	0	0	0	0	0	0	0	0	0	0	0	0	0	0	0	0	0	0	0	0	0	0	0	0	0	0	0	0	0	0	0	0	0	0	0	0	0	0
k__Bacteria	p__Bacteroidetes	c__Flavobacteria	o__Flavobacteriales	f__Flavobacteriaceae	g__Cellulophaga		0	0	0	0.00097	0	0	0.00747	0.00204	0.00149	0.00222	0	0	0	0.00588	0	0	0	0	0	0	0	0.00318	0	0.00499	0.0014	0	0.00075	0	0.0032	0	0	0	0	0.0009	0	0	0	0	0	0	0	0	0
k__Bacteria	p__Bacteroidetes	c__Flavobacteria	o__Flavobacteriales	f__Flavobacteriaceae	g__Cellulophaga	s__Cellulophaga_unclassified	0	0	0	0.00097	0	0	0.00747	0.00204	0.00149	0.00222	0	0	0	0.00588	0	0	0	0	0	0	0	0.00318	0	0.00499	0.0014	0	0.00075	0	0.0032	0	0	0	0	0.0009	0	0	0	0	0	0	0	0	0
k__Bacteria	p__Bacteroidetes	c__Flavobacteria	o__Flavobacteriales	f__Flavobacteriaceae	g__Flavobacterium		0	0	0	0	0	0	0.00627	0	0	0.00065	0	0	0	0	0	0	0	0	0	0	0	0	0	0.00186	0	0	0	0	0	0	0	0	0	0	0	0	0	0	0	0	0	0	0
k__Bacteria	p__Bacteroidetes	c__Flavobacteria	o__Flavobacteriales	f__Flavobacteriaceae	g__Flavobacterium	s__Flavobacterium_unclassified	0	0	0	0	0	0	0.00627	0	0	0.00065	0	0	0	0	0	0	0	0	0	0	0	0	0	0.00186	0	0	0	0	0	0	0	0	0	0	0	0	0	0	0	0	0	0	0
k__Bacteria	p__Bacteroidetes	c__Sphingobacteria					0.00993	0.00739	0.00641	0.02103	0.01756	0.00903	0.03407	0.01296	0.00827	0.01431	0.0146	0.02194	0.01604	0.01646	0.01131	0.00243	0.0054	0.01067	0.01861	0.02584	0.01027	0.01515	0.0168	0.0132	0.01079	0.02025	0.01165	0	0.0203	0.01098	0.01314	0.00865	0.00547	0.02194	0.00566	0.00814	0.00565	0.00832	0.00787	0.01131	0.01435	0.01262	0.00892
k__Bacteria	p__Bacteroidetes	c__Sphingobacteria	o__Sphingobacteriales				0.00993	0.00739	0.00641	0.02103	0.01756	0.00903	0.03407	0.01296	0.00827	0.01431	0.0146	0.02194	0.01604	0.01646	0.01131	0.00243	0.0054	0.01067	0.01861	0.02584	0.01027	0.01515	0.0168	0.0132	0.01079	0.02025	0.01165	0	0.0203	0.01098	0.01314	0.00865	0.00547	0.02194	0.00566	0.00814	0.00565	0.00832	0.00787	0.01131	0.01435	0.01262	0.00892
k__Bacteria	p__Bacteroidetes	c__Sphingobacteria	o__Sphingobacteriales	f__Sphingobacteriaceae			0.00993	0.00739	0.00641	0.02103	0.01756	0.00903	0.03407	0.01296	0.00827	0.01431	0.0146	0.02194	0.01604	0.01646	0.01131	0.00243	0.0054	0.01067	0.01861	0.02584	0.01027	0.01515	0.0168	0.0132	0.01079	0.02025	0.01165	0	0.0203	0.01098	0.01314	0.00865	0.00547	0.02194	0.00566	0.00814	0.00565	0.00832	0.00787	0.01131	0.01435	0.01262	0.00892
k__Bacteria	p__Bacteroidetes	c__Sphingobacteria	o__Sphingobacteriales	f__Sphingobacteriaceae	g__Sphingobacteriaceae_unclassified		0.00993	0.00739	0.00641	0.02103	0.01756	0.00903	0.03407	0.01296	0.00827	0.01431	0.0146	0.02194	0.01604	0.01646	0.01131	0.00243	0.0054	0.01067	0.01861	0.02584	0.01027	0.01515	0.0168	0.0132	0.01079	0.02025	0.01165	0	0.0203	0.01098	0.01314	0.00865	0.00547	0.02194	0.00566	0.00814	0.00565	0.00832	0.00787	0.01131	0.01435	0.01262	0.00892
k__Bacteria	p__Actinobacteria						8.27761	7.4937	21.0617	11.209	9.28438	9.6517	8.1975	5.98495	13.5839	16.2792	9.99153	4.76017	18.8292	13.0821	13.3284	7.63487	5.11445	15.595	7.14726	19.7377	3.19559	15.1893	6.31046	34.1179	21.9932	12.8658	4.6265	7.92366	5.65157	17.0407	31.783	18.2331	21.5794	5.89452	31.381	10.2104	18.0509	10.2948	7.18056	9.40476	7.31703	6.71285	9.11666
k__Bacteria	p__Chlamydiae	c__Chlamydiae					0.00247	0.00138	0.00086	0.00161	0.00179	0.00127	0.00634	0.00173	0.00063	0.00143	0	0.00671	0.00143	0	0.00202	0.00272	0	0.00052	0.00311	0.0029	0.00157	0.00135	0.00314	0.00282	0.00132	0.00226	0	0	0.00272	0	0.00256	0.00093	0.00204	0.00366	0.00151	0	0.00302	0.00243	0.00353	0.00172	0.00255	0.00579	0.00595
k__Bacteria	p__Chlamydiae	c__Chlamydiae	o__Chlamydiales				0.00247	0.00138	0.00086	0.00161	0.00179	0.00127	0.00634	0.00173	0.00063	0.00143	0	0.00671	0.00143	0	0.00202	0.00272	0	0.00052	0.00311	0.0029	0.00157	0.00135	0.00314	0.00282	0.00132	0.00226	0	0	0.00272	0	0.00256	0.00093	0.00204	0.00366	0.00151	0	0.00302	0.00243	0.00353	0.00172	0.00255	0.00579	0.00595
k__Bacteria	p__Chlamydiae	c__Chlamydiae	o__Chlamydiales	f__Chlamydiaceae			0.00247	0.00138	0.00086	0.00161	0.00179	0.00127	0.00634	0.00173	0.00063	0.00143	0	0.00671	0.00143	0	0.00202	0.00272	0	0.00052	0.00311	0.0029	0.00157	0.00135	0.00314	0.00282	0.00132	0.00226	0	0	0.00272	0	0.00256	0.00093	0.00204	0.00366	0.00151	0	0.00302	0.00243	0.00353	0.00172	0.00255	0.00579	0.00595
k__Bacteria	p__Chlamydiae	c__Chlamydiae	o__Chlamydiales	f__Chlamydiaceae	g__Chlamydiaceae_unclassified		0.00247	0.00138	0.00086	0.00161	0.00179	0.00127	0.00634	0.00173	0.00063	0.00143	0	0.00671	0.00143	0	0.00202	0.00272	0	0.00052	0.00311	0.0029	0.00157	0.00135	0.00314	0.00282	0.00132	0.00226	0	0	0.00272	0	0.00256	0.00093	0.00204	0.00366	0.00151	0	0.00302	0.00243	0.00353	0.00172	0.00255	0.00579	0.00595
k__Bacteria	p__Fusobacteria						0.2196	5.68126	20.2813	0.66419	1.18562	0.74722	2.33727	1.31461	0.17361	0.51363	1.0404	2.4065	0.33076	1.42234	1.6229	0.38013	0.50141	0.71673	0.95601	0.59366	1.22732	0.86726	2.11982	0.96494	1.31848	1.84885	0.61594	1.62008	0.87756	0.50314	0.429	0.27681	0.14166	3.74001	0.55825	0.64966	0.41321	0.30221	0.33752	0.41571	1.11613	0.67753	1.32371
k__Bacteria	p__Cyanobacteria	c__Cyanophyceae					0	0	0	0	0	0	0	0	0	0	0	0	0	0	0	0	0	0	0	0	0	0	0	0	0	0	0	0	0	0	0	0	0	0	0	0	0	0	0	0	0	0	0
k__Bacteria	p__Cyanobacteria	c__Cyanophyceae	o__Chroococcales				0	0	0	0	0	0	0	0	0	0	0	0	0	0	0	0	0	0	0	0	0	0	0	0	0	0	0	0	0	0	0	0	0	0	0	0	0	0	0	0	0	0	0
k__Bacteria	p__Cyanobacteria	c__Cyanophyceae	o__Chroococcales	f__Cyanobacteriaceae			0	0	0	0	0	0	0	0	0	0	0	0	0	0	0	0	0	0	0	0	0	0	0	0	0	0	0	0	0	0	0	0	0	0	0	0	0	0	0	0	0	0	0
k__Bacteria	p__Cyanobacteria	c__Cyanophyceae	o__Chroococcales	f__Cyanobacteriaceae	g__Cyanobacteriaceae_unclassified		0	0	0	0	0	0	0	0	0	0	0	0	0	0	0	0	0	0	0	0	0	0	0	0	0	0	0	0	0	0	0	0	0	0	0	0	0	0	0	0	0	0	0
k__Bacteria	p__Cyanobacteria	c__Cyanophyceae	o__Synechococcales				0	0	0	0	0	0	0	0	0	0	0	0	0	0	0	0	0	0	0	0	0	0	0	0	0	0	0	0	0	0	0	0	0	0	0	0	0	0	0	0	0	0	0
k__Bacteria	p__Cyanobacteria	c__Cyanophyceae	o__Synechococcales	f__Synechococcaceae			0	0	0	0	0	0	0	0	0	0	0	0	0	0	0	0	0	0	0	0	0	0	0	0	0	0	0	0	0	0	0	0	0	0	0	0	0	0	0	0	0	0	0
k__Bacteria	p__Cyanobacteria	c__Cyanophyceae	o__Synechococcales	f__Synechococcaceae	g__Prochlorococcus		0	0	0	0	0	0	0	0	0	0	0	0	0	0	0	0	0	0	0	0	0	0	0	0	0	0	0	0	0	0	0	0	0	0	0	0	0	0	0	0	0	0	0
k__Bacteria	p__Cyanobacteria	c__Cyanophyceae	o__Synechococcales	f__Synechococcaceae	g__Prochlorococcus	s__Prochlorococcus_marinus	0	0	0	0	0	0	0	0	0	0	0	0	0	0	0	0	0	0	0	0	0	0	0	0	0	0	0	0	0	0	0	0	0	0	0	0	0	0	0	0	0	0	0
k__Bacteria	p__Spirochaetes						0.01303	0.03705	0	0.06589	0.01874	0.0764	0.06891	0.02098	0.03135	0.06987	0.01095	0.00562	0.01005	0.00523	0.00552	0.03803	0.05735	0.05145	0.01747	0.03556	0.04155	0.0653	0.01179	0.21032	0.18196	0.05797	0.0132	0.00427	0.03561	0.03973	0.03407	0.01785	0.01552	0.01272	0.00851	0.01496	0.00494	0.00076	0.00312	0.00696	0.02405	0.00106	0.01548
k__Bacteria	p__Firmicutes	c__Bacilli					13.6357	23.4821	19.1817	6.40028	10.2332	10.3502	6.42954	3.13332	7.95729	11.2993	5.60963	7.08911	5.90411	7.27237	6.06363	4.85401	5.26108	5.20375	3.93064	6.50802	5.95989	7.46783	5.38308	3.72904	20.6431	10.3444	5.87099	3.23674	7.42989	6.29665	8.40373	5.03732	5.26676	3.04234	8.35829	10.7812	11.558	13.1316	5.46184	8.11585	4.03791	4.9626	3.67223
k__Bacteria	p__Firmicutes	c__Bacilli	o__Bacillales				0.22822	0.13383	0.12792	0.11284	0.0217	0.1568	0.24383	0.05917	0.16597	0.51398	0.08457	0.04568	0.09252	0.40837	0.03561	0.08311	0.067	0.07668	0.18846	0.04837	0.10762	0.16975	0.01546	0.04734	0.48662	0.08175	0.06704	0.08772	0.11141	0.08312	0.12604	0.06595	0.0329	0.0488	0.10269	0.09868	0.17245	0.00454	0.02824	0.21486	0.05738	0.03738	0.12267
k__Bacteria	p__Firmicutes	c__Bacilli	o__Bacillales	f__Bacillales_uncl			0.22793	0.13383	0.12792	0.11284	0.0217	0.1568	0.24383	0.05917	0.16597	0.51398	0.08457	0.04568	0.09252	0.40837	0.03561	0.08311	0.067	0.07668	0.18846	0.04837	0.10762	0.16975	0.01546	0.04734	0.48662	0.08175	0.06704	0.08772	0.11141	0.08312	0.12604	0.06595	0.0329	0.0488	0.10269	0.09868	0.17245	0.00454	0.02824	0.21486	0.05738	0.03738	0.12267
k__Bacteria	p__Firmicutes	c__Bacilli	o__Bacillales	f__Bacillales_uncl	g__Gemella		0.22793	0.13383	0.12792	0.11284	0.0217	0.1568	0.24383	0.05917	0.16597	0.51398	0.08457	0.04568	0.09252	0.40837	0.03561	0.08311	0.067	0.07668	0.18846	0.04837	0.10762	0.16975	0.01546	0.04734	0.48662	0.08175	0.06704	0.08772	0.11141	0.08312	0.12604	0.06595	0.0329	0.0488	0.10269	0.09868	0.17245	0.00454	0.02824	0.21486	0.05738	0.03738	0.12267
k__Bacteria	p__Firmicutes	c__Bacilli	o__Bacillales	f__Bacillales_uncl	g__Gemella	s__Gemella_haemolysans	0.19429	0.0728	0.04972	0.02698	0.00397	0.02656	0.03586	0.01234	0.06319	0.14518	0.03948	0.01632	0.00896	0.01532	0.01093	0.01577	0.00287	0.04805	0.0295	0.00996	0.00642	0.07138	0.00416	0.00707	0.24697	0.00565	0.04085	0.01964	0.02926	0.00852	0.01594	0.01244	0.01063	0.00497	0.00901	0.01919	0.02266	0	0.01575	0.13926	0.0242	0.00776	0.00732
k__Bacteria	p__Firmicutes	c__Bacilli	o__Bacillales	f__Bacillales_uncl	g__Gemella	s__Gemella_moribillum	0.01703	0.05596	0.04594	0.02386	0.0097	0.03938	0.15326	0.02037	0.01452	0.05431	0.01817	0.00511	0.02035	0.0631	0.01511	0.0622	0.00686	0.0172	0.15665	0.00714	0.1012	0.06454	0.00028	0.0155	0.1358	0.00475	0.01222	0.0184	0.08216	0.00619	0.05631	0.00678	0.00282	0.00293	0.01199	0.00845	0.02059	0.00089	0.00228	0.04928	0.00973	0.00837	0.09909
k__Bacteria	p__Firmicutes	c__Bacilli	o__Bacillales	f__Bacillales_uncl	g__Gemella	s__Gemella_unclassified	0.01661	0.00507	0.03225	0.06199	0.00803	0.09086	0.05471	0.02646	0.08826	0.31449	0.02692	0.02425	0.06322	0.32995	0.00957	0.00515	0.05727	0.01143	0.00231	0.03126	0	0.03383	0.01102	0.02477	0.10385	0.07135	0.01397	0.04967	0	0.06841	0.05379	0.04674	0.01945	0.0409	0.08168	0.07104	0.1292	0.00365	0.01021	0.02632	0.02345	0.02126	0.01626
k__Bacteria	p__Firmicutes	c__Bacilli	o__Bacillales	f__Staphylococcaceae			0.00029	0	0	0	0	0	0	0	0	0	0	0	0	0	0	0	0	0	0	0	0	0	0	0	0	0	0	0	0	0	0	0	0	0	0	0	0	0	0	0	0	0	0
k__Bacteria	p__Firmicutes	c__Bacilli	o__Bacillales	f__Staphylococcaceae	g__Staphylococcus		0.00029	0	0	0	0	0	0	0	0	0	0	0	0	0	0	0	0	0	0	0	0	0	0	0	0	0	0	0	0	0	0	0	0	0	0	0	0	0	0	0	0	0	0
k__Bacteria	p__Firmicutes	c__Bacilli	o__Bacillales	f__Staphylococcaceae	g__Staphylococcus	s__Staphylococcus_hominis	0.00029	0	0	0	0	0	0	0	0	0	0	0	0	0	0	0	0	0	0	0	0	0	0	0	0	0	0	0	0	0	0	0	0	0	0	0	0	0	0	0	0	0	0
k__Bacteria	p__Firmicutes	c__Bacilli	o__Lactobacillales				13.4075	23.3483	19.0537	6.28744	10.2115	10.1934	6.18571	3.07416	7.79132	10.7853	5.52507	7.04343	5.81159	6.86399	6.02801	4.7709	5.19408	5.12706	3.74219	6.45965	5.85226	7.29807	5.36761	3.68171	20.1565	10.2626	5.80394	3.14902	7.31848	6.21353	8.2777	4.97137	5.23386	2.99354	8.2556	10.6825	11.3856	13.127	5.4336	7.90098	3.98053	4.92522	3.54957
k__Bacteria	p__Firmicutes	c__Bacilli	o__Lactobacillales	f__Aerococcaceae			0.01412	0	0	0.01744	0.00162	0.00617	0.01906	0	0.10363	0.08745	0.00536	0.00523	0	0	0.0002	0	0	0.0297	0.00441	0	0.00482	0.00304	0	0	0.01601	0	0.04179	0	0.00463	0.01477	0.00533	0	0	0	0.00195	0.00762	0.00688	0	0	0.10381	0	0	0.01923
k__Bacteria	p__Firmicutes	c__Bacilli	o__Lactobacillales	f__Aerococcaceae	g__Abiotrophia		0.01412	0	0	0.01744	0.00162	0.00617	0.01906	0	0.10363	0.08745	0.00536	0.00523	0	0	0.0002	0	0	0.0297	0.00441	0	0.00482	0.00304	0	0	0.01601	0	0.04179	0	0.00463	0.01477	0.00533	0	0	0	0.00195	0.00762	0.00688	0	0	0.10381	0	0	0.01923
k__Bacteria	p__Firmicutes	c__Bacilli	o__Lactobacillales	f__Aerococcaceae	g__Abiotrophia	s__Abiotrophia_defectiva	0.01412	0	0	0.01744	0.00162	0.00617	0.01906	0	0.10363	0.08745	0.00536	0.00523	0	0	0.0002	0	0	0.0297	0.00441	0	0.00482	0.00304	0	0	0.01601	0	0.04179	0	0.00463	0.01477	0.00533	0	0	0	0.00195	0.00762	0.00688	0	0	0.10381	0	0	0.01923
k__Bacteria	p__Firmicutes	c__Bacilli	o__Lactobacillales	f__Carnobacteriaceae			1.46861	2.37816	2.00419	0.97231	0.40082	1.46298	3.05507	0.94406	4.76581	3.7139	1.79859	0.97391	0.97855	2.37778	0.92636	1.31302	0.55854	2.59828	0.27324	1.68254	2.50208	2.21984	0.51775	1.54649	2.57884	1.13688	1.56962	0.44305	1.36038	1.65277	1.42189	1.30751	1.44401	0.32707	2.32508	2.48364	1.99308	0.4545	0.41285	1.98379	2.06262	1.36092	2.23674
k__Bacteria	p__Firmicutes	c__Bacilli	o__Lactobacillales	f__Carnobacteriaceae	g__Granulicatella		1.46861	2.37816	2.00419	0.97231	0.40082	1.46298	3.05507	0.94406	4.76581	3.7139	1.79859	0.97391	0.97855	2.37778	0.92636	1.31302	0.55854	2.59828	0.27324	1.68254	2.50208	2.21984	0.51775	1.54649	2.57884	1.13688	1.56962	0.44305	1.36038	1.65277	1.42189	1.30751	1.44401	0.32707	2.32508	2.48364	1.99308	0.4545	0.41285	1.98379	2.06262	1.36092	2.23674
k__Bacteria	p__Firmicutes	c__Bacilli	o__Lactobacillales	f__Carnobacteriaceae	g__Granulicatella	s__Granulicatella_adiacens	0.81817	1.25928	0.97415	0.50526	0.21729	0.62999	0.93903	0.29803	1.64796	1.39991	0.66522	0.49435	0.44573	0.66398	0.44803	0.40587	0.2985	0.82117	0.11574	0.79005	0.83269	0.85826	0.26979	0.49078	1.35472	0.42356	0.63492	0.18974	0.68664	0.60346	0.65167	0.58986	0.63502	0.13789	0.96027	1.06202	0.91202	0.25563	0.18909	0.75552	0.70786	0.67151	0.546
k__Bacteria	p__Firmicutes	c__Bacilli	o__Lactobacillales	f__Carnobacteriaceae	g__Granulicatella	s__Granulicatella_elegans	0.09539	0.01166	0.05992	0.03666	0.00029	0	0.02098	0.00404	0.01009	0.06045	0.01828	0.00286	0	0	0.00036	0.00686	0	0.02696	0.00266	0.0048	0.00136	0.01179	0	0	0.23355	0.00044	0.04888	0	0.01196	0.00999	0.00328	0	0	0	0.00013	0.00049	0.00115	0	0	0.09684	0.00501	0	0.01484
k__Bacteria	p__Firmicutes	c__Bacilli	o__Lactobacillales	f__Carnobacteriaceae	g__Granulicatella	s__Granulicatella_unclassified	0.55506	1.10723	0.97012	0.4304	0.18324	0.83298	2.09507	0.64199	3.10776	2.25354	1.11509	0.4767	0.53282	1.7138	0.47797	0.90028	0.26004	1.75015	0.15483	0.88769	1.66803	1.34979	0.24796	1.0557	0.99057	0.71289	0.88582	0.2533	0.66178	1.03933	0.76694	0.71765	0.809	0.18917	1.36468	1.42113	1.07991	0.19887	0.22376	1.13143	1.34975	0.68941	1.6759
k__Bacteria	p__Firmicutes	c__Bacilli	o__Lactobacillales	f__Enterococcaceae			0.00112	0.00601	0.00619	0.00071	0.0016	0	0.00141	0	0.00174	0.00168	0.00209	0.0016	0.00254	0	0.00045	0	0	0.00046	0	0.00127	0.00215	0.0024	0	0	0.00107	0.00091	0.00328	0	0.00357	0.00093	0	0	0	0	0.00222	0	0.00046	0.00036	0	0	0.00076	0.00273	0.00213
k__Bacteria	p__Firmicutes	c__Bacilli	o__Lactobacillales	f__Enterococcaceae	g__Enterococcus		0.00112	0.00601	0.00619	0.00071	0.0016	0	0.00141	0	0.00174	0.00168	0.00209	0.0016	0.00254	0	0.00045	0	0	0.00046	0	0.00127	0.00215	0.0024	0	0	0.00107	0.00091	0.00328	0	0.00357	0.00093	0	0	0	0	0.00222	0	0.00046	0.00036	0	0	0.00076	0.00273	0.00213
k__Bacteria	p__Firmicutes	c__Bacilli	o__Lactobacillales	f__Enterococcaceae	g__Enterococcus	s__Enterococcus_unclassified	0.00112	0.00601	0.00619	0.00071	0.0016	0	0.00141	0	0.00174	0.00168	0.00209	0.0016	0.00254	0	0.00045	0	0	0.00046	0	0.00127	0.00215	0.0024	0	0	0.00107	0.00091	0.00328	0	0.00357	0.00093	0	0	0	0	0.00222	0	0.00046	0.00036	0	0	0.00076	0.00273	0.00213
k__Bacteria	p__Firmicutes	c__Bacilli	o__Lactobacillales	f__Lactobacillaceae			0	0	0	0	0	0	0	0	0	3e-05	0	0.00011	0	0	0	0	0	0	0	0	0	0.00152	0.02656	0	0.26763	0	0	0	0	0	0	0	0	0	0	0	0	0	0	0	0	0	0
k__Bacteria	p__Firmicutes	c__Bacilli	o__Lactobacillales	f__Lactobacillaceae	g__Lactobacillus		0	0	0	0	0	0	0	0	0	3e-05	0	0.00011	0	0	0	0	0	0	0	0	0	0.00152	0.02656	0	0.26763	0	0	0	0	0	0	0	0	0	0	0	0	0	0	0	0	0	0
k__Bacteria	p__Firmicutes	c__Bacilli	o__Lactobacillales	f__Lactobacillaceae	g__Lactobacillus	s__Lactobacillus_amylovorus	0	0	0	0	0	0	0	0	0	0	0	0	0	0	0	0	0	0	0	0	0	0	0	0	0.00264	0	0	0	0	0	0	0	0	0	0	0	0	0	0	0	0	0	0
k__Bacteria	p__Firmicutes	c__Bacilli	o__Lactobacillales	f__Lactobacillaceae	g__Lactobacillus	s__Lactobacillus_crispatus	0	0	0	0	0	0	0	0	0	0	0	0	0	0	0	0	0	0	0	0	0	0	0	0	0.00236	0	0	0	0	0	0	0	0	0	0	0	0	0	0	0	0	0	0
k__Bacteria	p__Firmicutes	c__Bacilli	o__Lactobacillales	f__Lactobacillaceae	g__Lactobacillus	s__Lactobacillus_delbrueckii	0	0	0	0	0	0	0	0	0	0	0	0	0	0	0	0	0	0	0	0	0	0.00152	0	0	0	0	0	0	0	0	0	0	0	0	0	0	0	0	0	0	0	0	0
k__Bacteria	p__Firmicutes	c__Bacilli	o__Lactobacillales	f__Lactobacillaceae	g__Lactobacillus	s__Lactobacillus_fermentum	0	0	0	0	0	0	0	0	0	0	0	0	0	0	0	0	0	0	0	0	0	0	0	0	0.0318	0	0	0	0	0	0	0	0	0	0	0	0	0	0	0	0	0	0
k__Bacteria	p__Firmicutes	c__Bacilli	o__Lactobacillales	f__Lactobacillaceae	g__Lactobacillus	s__Lactobacillus_gasseri	0	0	0	0	0	0	0	0	0	0	0	0	0	0	0	0	0	0	0	0	0	0	0	0	0.00636	0	0	0	0	0	0	0	0	0	0	0	0	0	0	0	0	0	0
k__Bacteria	p__Firmicutes	c__Bacilli	o__Lactobacillales	f__Lactobacillaceae	g__Lactobacillus	s__Lactobacillus_iners	0	0	0	0	0	0	0	0	0	0	0	0	0	0	0	0	0	0	0	0	0	0	0	0	0.13098	0	0	0	0	0	0	0	0	0	0	0	0	0	0	0	0	0	0
k__Bacteria	p__Firmicutes	c__Bacilli	o__Lactobacillales	f__Lactobacillaceae	g__Lactobacillus	s__Lactobacillus_oris	0	0	0	0	0	0	0	0	0	0	0	0	0	0	0	0	0	0	0	0	0	0	0.00028	0	0.00475	0	0	0	0	0	0	0	0	0	0	0	0	0	0	0	0	0	0
k__Bacteria	p__Firmicutes	c__Bacilli	o__Lactobacillales	f__Lactobacillaceae	g__Lactobacillus	s__Lactobacillus_salivarius	0	0	0	0	0	0	0	0	0	3e-05	0	0.00011	0	0	0	0	0	0	0	0	0	0	0.02405	0	0.04182	0	0	0	0	0	0	0	0	0	0	0	0	0	0	0	0	0	0
k__Bacteria	p__Firmicutes	c__Bacilli	o__Lactobacillales	f__Lactobacillaceae	g__Lactobacillus	s__Lactobacillus_ultunensis	0	0	0	0	0	0	0	0	0	0	0	0	0	0	0	0	0	0	0	0	0	0	0	0	0.04498	0	0	0	0	0	0	0	0	0	0	0	0	0	0	0	0	0	0
k__Bacteria	p__Firmicutes	c__Bacilli	o__Lactobacillales	f__Lactobacillaceae	g__Lactobacillus	s__Lactobacillus_vaginalis	0	0	0	0	0	0	0	0	0	0	0	0	0	0	0	0	0	0	0	0	0	0	0.00223	0	0.00195	0	0	0	0	0	0	0	0	0	0	0	0	0	0	0	0	0	0
k__Bacteria	p__Firmicutes	c__Bacilli	o__Lactobacillales	f__Streptococcaceae			11.9236	20.9641	17.0434	5.29697	9.80742	8.72428	3.11017	2.13009	2.92014	6.98229	3.71903	6.06258	4.8305	4.48622	5.101	3.45788	4.63554	2.49862	3.46454	4.77584	3.34322	5.07127	4.8233	2.13522	17.2929	9.12482	4.18925	2.70597	5.9499	4.54505	6.85048	3.66385	3.78984	2.66647	5.92636	8.19123	9.38518	12.6722	5.02074	5.81338	1.91716	3.56157	1.29147
k__Bacteria	p__Firmicutes	c__Bacilli	o__Lactobacillales	f__Streptococcaceae	g__Streptococcus		11.9236	20.9641	17.0434	5.29697	9.80742	8.72428	3.11017	2.13009	2.92014	6.98229	3.71903	6.06258	4.8305	4.48622	5.101	3.45788	4.63554	2.49862	3.46454	4.77584	3.34322	5.07127	4.8233	2.13522	17.2929	9.12482	4.18925	2.70597	5.9499	4.54505	6.85048	3.66385	3.78984	2.66647	5.92636	8.19123	9.38518	12.6722	5.02074	5.81338	1.91716	3.56157	1.29147
k__Bacteria	p__Firmicutes	c__Bacilli	o__Lactobacillales	f__Streptococcaceae	g__Streptococcus	s__Streptococcus_anginosus	0.04203	0.08176	0.01524	0	0.02201	0.02123	0.00175	0.00423	0.01372	0.02652	0.00641	0	0	0.0001	0.00421	0.00322	0	0.01886	0.0001	0.00243	0.0016	0.00228	0.02006	0.00862	0.26874	0	0.00131	0	0	0	0.01852	0	0	0	0.00031	0.01403	0.001	0.01486	7e-05	0.0019	0.00046	0	0
k__Bacteria	p__Firmicutes	c__Bacilli	o__Lactobacillales	f__Streptococcaceae	g__Streptococcus	s__Streptococcus_australis	0.20993	0.00779	1.1305	0.7055	0.18743	0.62028	1.03318	0.55838	1.19783	3.64983	0.42891	0.04113	1.44701	2.72045	0.1558	0.19811	0.50209	0.54227	0.62652	0.89496	0.56292	0.64864	0.11816	1.38687	0.25556	1.74268	1.11007	0.17033	1.02121	2.09955	3.26205	0.5029	0.47567	0.74105	0.61831	0.63188	4.52437	0.37711	0.44381	2.15556	0.25772	0.32737	0.42427
k__Bacteria	p__Firmicutes	c__Bacilli	o__Lactobacillales	f__Streptococcaceae	g__Streptococcus	s__Streptococcus_cristatus	0.06498	0.32208	0.07493	0.00659	0.09663	0.01477	0.00838	0.00425	0.12898	0.13322	0.01804	0.00854	0.00474	0.02182	0.02648	0.0329	0.02968	0.02039	0.01879	0.13896	0.0531	0.03285	0.01876	0.02082	0.25835	0.02482	0.01064	0.00186	0.05473	0.01548	0.23484	0.02312	0.0201	0.00079	0.01443	0.01773	0.06244	0.00339	0.01241	0.04599	0.00774	0.00539	0.00339
k__Bacteria	p__Firmicutes	c__Bacilli	o__Lactobacillales	f__Streptococcaceae	g__Streptococcus	s__Streptococcus_downei	0.00087	0	0	0	0	0	0	0	0	0	0	0	0	0	0	0	0	0	0	0	0	0	0	0	0.87843	0	0	0	0	0	0	0	0	0	0	0	0	0.00467	0	0	0	0	0
k__Bacteria	p__Firmicutes	c__Bacilli	o__Lactobacillales	f__Streptococcaceae	g__Streptococcus	s__Streptococcus_gordonii	0.00998	0.22406	0.01808	0.00113	0.00391	0.01026	0.00137	0.00156	0.00057	0.00478	0	0.01045	0	0	0.0014	0	0	0.00118	0.00127	0.00533	0.00177	0.00252	0.00552	0	0.04012	0.00457	0.00185	0	0.00521	0.00062	0.0316	0	0.00089	0.00107	0.00203	0.00222	0	0.00087	0.00096	0.01106	0	0.00315	0
k__Bacteria	p__Firmicutes	c__Bacilli	o__Lactobacillales	f__Streptococcaceae	g__Streptococcus	s__Streptococcus_infantis	1.01126	2.90892	7.20306	0.77408	0.54073	0.57529	1.02386	0.37253	0.49799	0.88191	0.4498	1.00693	1.28145	0.79794	0.47518	0.23824	0.23228	0.88242	0.57316	0.53771	0.83766	1.16507	0.80943	0.38781	0.23076	0.63934	0.86526	0.82142	1.09948	0.41543	0.61428	0.55481	0.50799	0.35505	0.86369	0.68182	1.28798	0.41325	0.51997	0.97724	0.5942	0.66682	0.66822
k__Bacteria	p__Firmicutes	c__Bacilli	o__Lactobacillales	f__Streptococcaceae	g__Streptococcus	s__Streptococcus_mitis	1.89413	0.44722	0.37951	0.47204	0.13599	0.1715	0.26141	0.10866	0.27076	0.44658	0.239	0.16294	0.06393	0.06862	0.09378	0.28531	0.09908	0.55261	0.09318	0.43921	0.09458	0.49906	0.10457	0.02314	3.31499	0.07332	0.72799	0.17067	0.42975	0.10688	0.35495	0.12249	0.08672	0.02346	0.06891	0.10557	0.16498	0.08969	0.14282	0.98336	0.11156	0.13183	0.09932
k__Bacteria	p__Firmicutes	c__Bacilli	o__Lactobacillales	f__Streptococcaceae	g__Streptococcus	s__Streptococcus_mutans	0.01109	0	0	0	0	0	0	0	0	0.0055	0	0	0	0	0	0	0	0	0	0	0	0	0	0	0.10874	0	0	0	0	0	0	0	0	0	0	0	0	0.00171	0	0	0	0	0
k__Bacteria	p__Firmicutes	c__Bacilli	o__Lactobacillales	f__Streptococcaceae	g__Streptococcus	s__Streptococcus_oralis	0.09312	0.11056	0.04872	0.03989	0.03886	0.01924	0.02385	0.0007	0.01047	0.03159	0.02865	0.02678	0.0327	0.0062	0.01272	0.01025	0.00591	0.0264	0.00663	0.04863	0.01364	0.02493	0.02576	0.00468	0.04918	0.01547	0.02959	0.01952	0.04286	0.01228	0.0237	0.0069	0.00793	0.00415	0.03106	0.0424	0.02357	0.00564	0.01889	0.11285	0.01628	0.02794	0.00688
k__Bacteria	p__Firmicutes	c__Bacilli	o__Lactobacillales	f__Streptococcaceae	g__Streptococcus	s__Streptococcus_parasanguinis	4.65865	12.3582	3.17141	1.03198	3.97714	3.54671	0.09185	0.17464	0.06382	0.44493	1.06301	2.40119	0.1749	0.213	1.88965	0.27701	2.44972	0.2913	1.77767	1.79562	0.22846	0.55406	3.04614	0.02741	9.80959	1.93884	0.66309	0.71133	1.64965	1.34057	1.81518	1.94905	1.38077	0.82503	2.12101	5.24225	2.99609	6.48149	1.9162	0.04303	0.29831	1.27141	0.01822
k__Bacteria	p__Firmicutes	c__Bacilli	o__Lactobacillales	f__Streptococcaceae	g__Streptococcus	s__Streptococcus_peroris	0.236	1.0867	1.85023	0.10831	0.11137	0.07965	0.04261	0.04045	0.04344	0.12448	0.09982	0.10544	0.10164	0.14323	0.09386	0.02432	0.02846	0.10195	0.06742	0.16504	0.14838	0.12859	0.08389	0.05569	0.30374	0.10364	0.1248	0.06252	0.13762	0.06279	0.19947	0.07929	0.08496	0.03477	0.25489	0.07035	0.15148	0.02773	0.07042	0.11203	0.19127	0.09134	0.05614
k__Bacteria	p__Firmicutes	c__Bacilli	o__Lactobacillales	f__Streptococcaceae	g__Streptococcus	s__Streptococcus_pneumoniae	0.00192	0	0	0	0	0.00941	0	0	0.00279	0.00141	0	0	0	0	0	0	0	0	0	0.00344	0	0.001	0.00662	0	0.01022	0	0.00199	0	0.00872	0	0.00612	0	0	0	0.00081	0	0	0	0.00267	0.00383	0	0	0
k__Bacteria	p__Firmicutes	c__Bacilli	o__Lactobacillales	f__Streptococcaceae	g__Streptococcus	s__Streptococcus_salivarius	2.93534	3.19631	2.76844	2.00523	4.40664	3.31212	0.57867	0.81421	0.32681	0.93859	1.14808	2.04237	1.6709	0.47762	2.18085	2.18601	1.18405	0.02566	0.25538	0.45846	1.35166	1.71782	0.5299	0.16361	1.59677	4.22956	0.57813	0.70844	1.17319	0.44024	0.16485	0.33512	1.07356	0.6466	1.75725	1.26576	0.13644	4.77252	1.6134	1.20238	0.42252	0.97319	0.00642
k__Bacteria	p__Firmicutes	c__Bacilli	o__Lactobacillales	f__Streptococcaceae	g__Streptococcus	s__Streptococcus_sanguinis	0.07231	0.0714	0.09743	0.03846	0.09378	0.07819	0.01156	0.03087	0.34842	0.16093	0.10225	0.06773	0.01119	0.02675	0.01972	0.03435	0.05033	0.0311	0.02019	0.18854	0.04003	0.03331	0.01724	0.04485	0.08472	0.15486	0.05283	0.01753	0.11124	0.03127	0.09564	0.07139	0.06278	0.00234	0.09658	0.07716	0.02021	0.05915	0.04465	0.07135	0.00568	0.02165	0.00862
k__Bacteria	p__Firmicutes	c__Bacilli	o__Lactobacillales	f__Streptococcaceae	g__Streptococcus	s__Streptococcus_thermophilus	0.21508	0.09225	0.06048	0.02755	0.08786	0.19562	0.01337	0.01479	0.00094	0.01798	0.02051	0.05037	0.02328	0.00467	0.05102	0.00821	0.03186	0.00146	0.01159	0.00808	0.00508	0.04886	0.0188	0	0.0429	0.10208	0.01397	0.01811	0.02613	0.01851	0.00525	0.0098	0.01012	0.02812	0.09077	0.01709	0.00275	0.08793	0.02933	0.01579	0.00392	0.01589	0
k__Bacteria	p__Firmicutes	c__Bacilli	o__Lactobacillales	f__Streptococcaceae	g__Streptococcus	s__Streptococcus_vestibularis	0.46692	0.05689	0.22532	0.0862	0.10509	0.07001	0.01832	0.00481	0.01359	0.11403	0.11454	0.13871	0.01874	0.0058	0.09633	0.15995	0.02207	0.00302	0.01265	0.08942	0.00434	0.21225	0.01844	0.01172	0.04008	0.09563	0.00773	0.00425	0.19012	0.00142	0.02404	0.00897	0.07834	0.00405	0.0063	0.02295	0.01387	0.33213	0.20513	0.077	0.0075	0.02559	0
k__Bacteria	p__Firmicutes	c__Clostridia					0.83899	2.77951	0.91089	1.25142	0.24105	1.11176	0.70101	1.31584	0.24514	0.47693	1.06865	0.74427	0.64909	0.60338	0.70716	0.26767	0.63292	0.40786	1.24778	1.2088	0.54453	0.56885	0.4391	0.44151	1.0698	2.25009	0.77072	0.31465	1.20415	0.62894	1.48707	0.81239	0.56426	0.57277	0.55763	0.63592	1.46691	0.48027	0.75965	0.43701	1.08034	1.94975	0.65792
k__Bacteria	p__Firmicutes	c__Clostridia	o__Clostridiales				0.83899	2.77951	0.91089	1.25142	0.24105	1.11176	0.70101	1.31584	0.24514	0.47693	1.06865	0.74427	0.64909	0.60338	0.70716	0.26767	0.63292	0.40786	1.24778	1.2088	0.54453	0.56885	0.4391	0.44151	1.0698	2.25009	0.77072	0.31465	1.20415	0.62894	1.48707	0.81239	0.56426	0.57277	0.55763	0.63592	1.46691	0.48027	0.75965	0.43701	1.08034	1.94975	0.65792
k__Bacteria	p__Firmicutes	c__Clostridia	o__Clostridiales	f__Clostridiaceae			0	0	0	0	0	0	0	0	0	0	0	0	0	0	0.00119	0	0	0	0	0	0	0	0	0	0	0	0	0	0	0	0	0.00147	0.00164	0	0	0	0.0016	0	0.0014	0.00137	0	0.00154	0
k__Bacteria	p__Firmicutes	c__Clostridia	o__Clostridiales	f__Clostridiaceae	g__Alkaliphilus		0	0	0	0	0	0	0	0	0	0	0	0	0	0	0.00119	0	0	0	0	0	0	0	0	0	0	0	0	0	0	0	0	0.00147	0.00164	0	0	0	0.0016	0	0.0014	0.00137	0	0.00154	0
k__Bacteria	p__Firmicutes	c__Clostridia	o__Clostridiales	f__Clostridiaceae	g__Alkaliphilus	s__Alkaliphilus_unclassified	0	0	0	0	0	0	0	0	0	0	0	0	0	0	0.00119	0	0	0	0	0	0	0	0	0	0	0	0	0	0	0	0	0.00147	0.00164	0	0	0	0.0016	0	0.0014	0.00137	0	0.00154	0
k__Bacteria	p__Firmicutes	c__Clostridia	o__Clostridiales	f__Clostridiales_Family_XI_Incertae_Sedis			0.10486	0.18916	0.02137	0.09994	0.03223	0.07117	0.10804	0.40839	0.0206	0.02916	0.04374	0.01157	0.01457	0.1051	0.01516	0.0656	0.01166	0.06404	0.09363	0.05309	0.06243	0.09773	0.01718	0.05371	0.34267	0.02018	0.0182	0.01931	0.07785	0.0044	0.07422	0.03163	0.02028	0.01323	0.08433	0.01054	0.05347	0.01274	0.00539	0.05333	0.31199	0.03297	0.22917
k__Bacteria	p__Firmicutes	c__Clostridia	o__Clostridiales	f__Clostridiales_Family_XI_Incertae_Sedis	g__Anaerococcus		0.00259	0.01012	0.00976	0.00213	0.01188	0.01552	0.00771	0.00307	0.00055	0	0.00488	0.00615	0.00125	0.00109	0.0053	0	0.00418	0.00412	0.00392	0.00759	0.00205	0.03241	0.00548	0	0.03457	0.00435	0.01195	0.01931	0.01161	0.0018	0.03434	0.01631	0	0.0032	0	0.00398	0.00089	0.01077	0.00539	0.00451	0.00298	0.02963	0.00208
k__Bacteria	p__Firmicutes	c__Clostridia	o__Clostridiales	f__Clostridiales_Family_XI_Incertae_Sedis	g__Anaerococcus	s__Anaerococcus_unclassified	0.00259	0.01012	0.00976	0.00213	0.01188	0.01552	0.00771	0.00307	0.00055	0	0.00488	0.00615	0.00125	0.00109	0.0053	0	0.00418	0.00412	0.00392	0.00759	0.00205	0.03241	0.00548	0	0.03457	0.00435	0.01195	0.01931	0.01161	0.0018	0.03434	0.01631	0	0.0032	0	0.00398	0.00089	0.01077	0.00539	0.00451	0.00298	0.02963	0.00208
k__Bacteria	p__Firmicutes	c__Clostridia	o__Clostridiales	f__Clostridiales_Family_XI_Incertae_Sedis	g__Clostridiales_Family_XI_Incertae_Sedis_unclassified		0	0	0	0	0	0	0	0	0	0	0	0	0	0	0	0	0	0	0	0	0	0	0	0	0	0	0	0	0	0	0	0	0	0	0	0	0	0	0	0	0	0	0
k__Bacteria	p__Firmicutes	c__Clostridia	o__Clostridiales	f__Clostridiales_Family_XI_Incertae_Sedis	g__Finegoldia		0	0	0	0	0	0	0	0	0	0	0	0	0	0	0	0	0	0	0	0	0	0	0	0	0	0	0	0	0	0	0	0	0	0	0	0	0	0	0	0	0	0	0
k__Bacteria	p__Firmicutes	c__Clostridia	o__Clostridiales	f__Clostridiales_Family_XI_Incertae_Sedis	g__Finegoldia	s__Finegoldia_magna	0	0	0	0	0	0	0	0	0	0	0	0	0	0	0	0	0	0	0	0	0	0	0	0	0	0	0	0	0	0	0	0	0	0	0	0	0	0	0	0	0	0	0
k__Bacteria	p__Firmicutes	c__Clostridia	o__Clostridiales	f__Clostridiales_Family_XI_Incertae_Sedis	g__Parvimonas		0.07676	0.16061	0.01161	0.09098	0.01058	0.04883	0.09263	0.39118	0.01239	0.02162	0.03744	0.00542	0.01072	0.10401	0.0071	0.05403	0.00748	0.05153	0.0398	0.02616	0.06038	0.05875	0.00465	0.03958	0.25201	0.01346	0.00475	0	0.06459	0.00135	0.01886	0.01081	0.02028	0.00739	0.08229	0.00656	0.04462	0.00148	0	0.04341	0.29971	0.00217	0.22112
k__Bacteria	p__Firmicutes	c__Clostridia	o__Clostridiales	f__Clostridiales_Family_XI_Incertae_Sedis	g__Parvimonas	s__Parvimonas_micros	0.07676	0.16061	0.01161	0.09098	0.01058	0.04883	0.09263	0.39118	0.01239	0.02162	0.03744	0.00542	0.01072	0.10401	0.0071	0.05403	0.00748	0.05153	0.0398	0.02616	0.06038	0.05875	0.00465	0.03958	0.25201	0.01346	0.00475	0	0.06459	0.00135	0.01886	0.01081	0.02028	0.00739	0.08229	0.00656	0.04462	0.00148	0	0.04341	0.29971	0.00217	0.22112
k__Bacteria	p__Firmicutes	c__Clostridia	o__Clostridiales	f__Clostridiales_Family_XI_Incertae_Sedis	g__Peptoniphilus		0.02551	0.01843	0	0.00683	0.00978	0.00682	0.0077	0.01414	0.00765	0.00754	0.00142	0	0.00261	0	0.00276	0.01157	0	0.0084	0.04991	0.01934	0	0.00656	0.00705	0.01414	0.0561	0.00237	0.0015	0	0.00165	0.00125	0.02102	0.0045	0	0.00264	0.00204	0	0.00796	0.00049	0	0.00541	0.0093	0.00117	0.00597
k__Bacteria	p__Firmicutes	c__Clostridia	o__Clostridiales	f__Clostridiales_Family_XI_Incertae_Sedis	g__Peptoniphilus	s__Peptoniphilus_lacrimalis	0	0	0	0	0	0	0	0	0	0	0	0	0	0	0	0	0	0	0	0.0002	0	0	0	0	0	0	0	0	0	0	0	0	0	0	0	0	0	0	0	0	0	0	0
k__Bacteria	p__Firmicutes	c__Clostridia	o__Clostridiales	f__Clostridiales_Family_XI_Incertae_Sedis	g__Peptoniphilus	s__Peptoniphilus_unclassified	0.02551	0.01843	0	0.00683	0.00978	0.00682	0.0077	0.01414	0.00765	0.00754	0.00142	0	0.00261	0	0.00276	0.01157	0	0.0084	0.04991	0.01914	0	0.00656	0.00705	0.01414	0.0561	0.00237	0.0015	0	0.00165	0.00125	0.02102	0.0045	0	0.00264	0.00204	0	0.00796	0.00049	0	0.00541	0.0093	0.00117	0.00597
k__Bacteria	p__Firmicutes	c__Clostridia	o__Clostridiales	f__Clostridiales_uncl			0	0	0	0	0	0	0	0	0	0	0	0	0	0	0.00043	0	0	0	0	0	0.00067	0.00061	0	0	0	0	0.00053	0	0	0	0	0	0	0	0	0.00065	0	0	0	0	0	0	0
k__Bacteria	p__Firmicutes	c__Clostridia	o__Clostridiales	f__Clostridiales_uncl	g__Blautia		0	0	0	0	0	0	0	0	0	0	0	0	0	0	0.00043	0	0	0	0	0	0.00067	0.00061	0	0	0	0	0.00053	0	0	0	0	0	0	0	0	0.00065	0	0	0	0	0	0	0
k__Bacteria	p__Firmicutes	c__Clostridia	o__Clostridiales	f__Clostridiales_uncl	g__Blautia	s__Blautia_unclassified	0	0	0	0	0	0	0	0	0	0	0	0	0	0	0.00043	0	0	0	0	0	0.00067	0.00061	0	0	0	0	0.00053	0	0	0	0	0	0	0	0	0.00065	0	0	0	0	0	0	0
k__Bacteria	p__Firmicutes	c__Clostridia	o__Clostridiales	f__Eubacteriaceae			0.10573	0.08418	0.08027	0.05797	0.08588	0.04541	0.03266	0.0476	0.01225	0.04634	0.0472	0.14049	0.01184	0.02353	0.12226	0.02202	0.06818	0.05852	0.07516	0.08131	0.0409	0.03182	0.10514	0.05914	0.13377	0.04047	0.16009	0.07947	0.07331	0.02922	0.02691	0.03201	0.04983	0.09098	0.02358	0.06931	0.02223	0.08661	0.08634	0.01932	0.05091	0.06865	0.02204
k__Bacteria	p__Firmicutes	c__Clostridia	o__Clostridiales	f__Eubacteriaceae	g__Eubacterium		0.10573	0.08418	0.08027	0.05797	0.08588	0.04541	0.03266	0.0476	0.01225	0.04634	0.0472	0.14049	0.01184	0.02353	0.12226	0.02202	0.06818	0.05852	0.07516	0.08131	0.0409	0.03182	0.10514	0.05914	0.12935	0.04047	0.16009	0.07947	0.07331	0.02922	0.02691	0.03201	0.04983	0.09098	0.02358	0.06931	0.02223	0.08661	0.08634	0.01932	0.05091	0.06865	0.02204
k__Bacteria	p__Firmicutes	c__Clostridia	o__Clostridiales	f__Eubacteriaceae	g__Eubacterium	s__Eubacterium_saburreum	0.09731	0.07114	0.0774	0.0491	0.05476	0.02585	0.03266	0.04598	0.00824	0.02172	0.0472	0.14049	0.01184	0.02353	0.12226	0.02202	0.06818	0.05852	0.07516	0.07145	0.03399	0.0265	0.10514	0.02358	0.05746	0.03427	0.15908	0.07947	0.07331	0.02922	0.0125	0.03118	0.04479	0.09098	0.02358	0.06931	0.02223	0.08661	0.08634	0.01932	0.02461	0.06865	0.02204
k__Bacteria	p__Firmicutes	c__Clostridia	o__Clostridiales	f__Eubacteriaceae	g__Eubacterium	s__Eubacterium_saphenum	0.00842	0.01304	0.00287	0.00887	0.03112	0.01956	0	0.00162	0.00401	0.02462	0	0	0	0	0	0	0	0	0	0.00986	0.0069	0.00532	0	0.03557	0.0719	0.0062	0.00101	0	0	0	0.01441	0.00083	0.00504	0	0	0	0	0	0	0	0.02629	0	0
k__Bacteria	p__Firmicutes	c__Clostridia	o__Clostridiales	f__Eubacteriaceae	g__Pseudoramibacter		0	0	0	0	0	0	0	0	0	0	0	0	0	0	0	0	0	0	0	0	0	0	0	0	0.00442	0	0	0	0	0	0	0	0	0	0	0	0	0	0	0	0	0	0
k__Bacteria	p__Firmicutes	c__Clostridia	o__Clostridiales	f__Eubacteriaceae	g__Pseudoramibacter	s__Pseudoramibacter_alactolyticus	0	0	0	0	0	0	0	0	0	0	0	0	0	0	0	0	0	0	0	0	0	0	0	0	0.00442	0	0	0	0	0	0	0	0	0	0	0	0	0	0	0	0	0	0
k__Bacteria	p__Firmicutes	c__Clostridia	o__Clostridiales	f__Lachnospiraceae			0.55795	2.2908	0.59945	0.89214	0.0796	0.86287	0.33407	0.52282	0.17163	0.3343	0.81107	0.48639	0.48067	0.28605	0.47986	0.04191	0.49024	0.08494	1.01198	1.00069	0.28186	0.29827	0.26414	0.21641	0.44286	2.07373	0.49865	0.14925	0.93509	0.49667	1.29368	0.57245	0.42756	0.31371	0.31134	0.4889	1.25911	0.37543	0.62219	0.24147	0.52707	1.36413	0.11604
k__Bacteria	p__Firmicutes	c__Clostridia	o__Clostridiales	f__Lachnospiraceae	g__Butyrivibrio		0	0.00112	0	0	0	0	0	0	0	0	0	0.00398	0.00058	0	0	0	0	0	0	0	0	0	0	0	0	0	0.00052	0	0	0	0	0	0	0	0	0	0	0	0	0	0	0	0
k__Bacteria	p__Firmicutes	c__Clostridia	o__Clostridiales	f__Lachnospiraceae	g__Butyrivibrio	s__Butyrivibrio_unclassified	0	0.00112	0	0	0	0	0	0	0	0	0	0.00398	0.00058	0	0	0	0	0	0	0	0	0	0	0	0	0	0.00052	0	0	0	0	0	0	0	0	0	0	0	0	0	0	0	0
k__Bacteria	p__Firmicutes	c__Clostridia	o__Clostridiales	f__Lachnospiraceae	g__Catonella		0.00226	0.00468	0.00104	0.01281	0.00275	0.01168	0.01007	0.00433	0.0067	0.01624	0.00548	0.00698	0.00234	0.00104	0.00083	0.00227	0.00166	0.00328	0.0032	0.00452	0.00561	0.00579	0.003	0.00332	0.00693	0.00449	0.00431	0	0.00096	0.00168	0.00829	0.0034	0	0.00174	0.00177	0.00336	0.00214	0.00039	0.00164	0.00973	0.00402	0.00185	0.01006
k__Bacteria	p__Firmicutes	c__Clostridia	o__Clostridiales	f__Lachnospiraceae	g__Catonella	s__Catonella_morbi	0.00226	0.00468	0.00104	0.01281	0.00275	0.01168	0.01007	0.00433	0.0067	0.01624	0.00548	0.00698	0.00234	0.00104	0.00083	0.00227	0.00166	0.00328	0.0032	0.00452	0.00561	0.00579	0.003	0.00332	0.00693	0.00449	0.00431	0	0.00096	0.00168	0.00829	0.0034	0	0.00174	0.00177	0.00336	0.00214	0.00039	0.00164	0.00973	0.00402	0.00185	0.01006
k__Bacteria	p__Firmicutes	c__Clostridia	o__Clostridiales	f__Lachnospiraceae	g__Oribacterium		0.55569	2.28399	0.59733	0.87853	0.07362	0.84762	0.324	0.51417	0.16493	0.31641	0.80559	0.47544	0.47775	0.285	0.4785	0.03964	0.47499	0.07446	0.866	0.98158	0.27625	0.28799	0.14772	0.2131	0.4021	2.06925	0.49382	0.14925	0.93413	0.49499	1.28166	0.56905	0.42756	0.31197	0.30957	0.48554	1.25697	0.37504	0.61961	0.23011	0.52305	1.362	0.10538
k__Bacteria	p__Firmicutes	c__Clostridia	o__Clostridiales	f__Lachnospiraceae	g__Oribacterium	s__Oribacterium_sinus	0.55569	2.28399	0.59733	0.87853	0.07362	0.84762	0.324	0.51417	0.16493	0.31641	0.80559	0.47544	0.47775	0.285	0.4785	0.03964	0.47499	0.07446	0.866	0.98158	0.27625	0.28799	0.14772	0.2131	0.4021	2.06925	0.49382	0.14925	0.93413	0.49499	1.28166	0.56905	0.42756	0.31197	0.30957	0.48554	1.25697	0.37504	0.61961	0.23011	0.52305	1.362	0.10538
k__Bacteria	p__Firmicutes	c__Clostridia	o__Clostridiales	f__Lachnospiraceae	g__Shuttleworthia		0	0.00102	0.00108	0.0008	0.00323	0.00358	0	0.00433	0	0.00166	0	0	0	0	0.00053	0	0.01359	0.00719	0.14277	0.01459	0	0.00449	0.11342	0	0.03383	0	0	0	0	0	0.00373	0	0	0	0	0	0	0	0.00094	0.00162	0	0.00028	0.0006
k__Bacteria	p__Firmicutes	c__Clostridia	o__Clostridiales	f__Lachnospiraceae	g__Shuttleworthia	s__Shuttleworthia_satelles	0	0.00102	0.00108	0.0008	0.00323	0.00358	0	0.00433	0	0.00166	0	0	0	0	0.00053	0	0.01359	0.00719	0.14277	0.01459	0	0.00449	0.11342	0	0.03383	0	0	0	0	0	0.00373	0	0	0	0	0	0	0	0.00094	0.00162	0	0.00028	0.0006
k__Bacteria	p__Firmicutes	c__Clostridia	o__Clostridiales	f__Peptostreptococcaceae			0.07045	0.21537	0.2098	0.20137	0.04334	0.1323	0.22623	0.33703	0.04065	0.06713	0.16665	0.10582	0.14202	0.1887	0.08826	0.13814	0.06283	0.20036	0.06702	0.07372	0.15867	0.14042	0.05265	0.11224	0.15049	0.11571	0.09326	0.06662	0.1179	0.09866	0.09226	0.17483	0.06495	0.15484	0.13838	0.06652	0.1305	0.00549	0.04433	0.12151	0.19037	0.48246	0.29068
k__Bacteria	p__Firmicutes	c__Clostridia	o__Clostridiales	f__Peptostreptococcaceae	g__Peptostreptococcus		0.07045	0.21537	0.2098	0.20137	0.04334	0.1323	0.22623	0.33703	0.04065	0.06713	0.16665	0.10582	0.14202	0.1887	0.08826	0.13814	0.06283	0.20036	0.06702	0.07372	0.15867	0.14042	0.05265	0.11224	0.15049	0.11571	0.09326	0.06662	0.1179	0.09866	0.09226	0.17483	0.06495	0.15484	0.13838	0.06652	0.1305	0.00549	0.04433	0.12151	0.19037	0.48246	0.29068
k__Bacteria	p__Firmicutes	c__Clostridia	o__Clostridiales	f__Peptostreptococcaceae	g__Peptostreptococcus	s__Peptostreptococcus_stomatis	0.07045	0.21537	0.2098	0.20137	0.04334	0.1323	0.22623	0.33703	0.04065	0.06713	0.16665	0.10582	0.14202	0.1887	0.08826	0.13814	0.06283	0.20036	0.06702	0.07372	0.15867	0.14042	0.05265	0.11224	0.15049	0.11571	0.09326	0.06662	0.1179	0.09866	0.09226	0.17483	0.06495	0.15484	0.13838	0.06652	0.1305	0.00549	0.04433	0.12151	0.19037	0.48246	0.29068
k__Bacteria	p__Firmicutes	c__Erysipelotrichi					0.63233	1.79683	0.92992	0.53518	1.05497	0.38373	0.29985	0.67928	0.12735	0.12132	0.7234	1.56409	0.10047	0.15424	0.7961	0.66295	0.58493	1.59583	0.8281	1.07583	0.66918	0.35059	1.60737	0.07281	0.27356	0.238	0.86537	2.28765	1.03822	0.42196	0.51449	0.70837	0.25881	0.91112	1.21522	0.73142	0.25281	0.26567	0.24025	0.61065	0.57938	0.92156	0.72779
k__Bacteria	p__Firmicutes	c__Erysipelotrichi	o__Erysipelotrichales				0.63233	1.79683	0.92992	0.53518	1.05497	0.38373	0.29985	0.67928	0.12735	0.12132	0.7234	1.56409	0.10047	0.15424	0.7961	0.66295	0.58493	1.59583	0.8281	1.07583	0.66918	0.35059	1.60737	0.07281	0.27356	0.238	0.86537	2.28765	1.03822	0.42196	0.51449	0.70837	0.25881	0.91112	1.21522	0.73142	0.25281	0.26567	0.24025	0.61065	0.57938	0.92156	0.72779
k__Bacteria	p__Firmicutes	c__Erysipelotrichi	o__Erysipelotrichales	f__Erysipelotrichaceae			0.63233	1.79683	0.92992	0.53518	1.05497	0.38373	0.29985	0.67928	0.12735	0.12132	0.7234	1.56409	0.10047	0.15424	0.7961	0.66295	0.58493	1.59583	0.8281	1.07583	0.66918	0.35059	1.60737	0.07281	0.27356	0.238	0.86537	2.28765	1.03822	0.42196	0.51449	0.70837	0.25881	0.91112	1.21522	0.73142	0.25281	0.26567	0.24025	0.61065	0.57938	0.92156	0.72779
k__Bacteria	p__Firmicutes	c__Erysipelotrichi	o__Erysipelotrichales	f__Erysipelotrichaceae	g__Bulleidia		0.00113	0.00208	0.0038	0	0	0.00798	0	0	0	0	0	0	0	0	0	0	0	0	0.00071	0	0	0	0	0	0.02273	0	0	0	0.0053	0	0	0	0.00122	0	0	0	0	0	0	0.00021	0	0	0
k__Bacteria	p__Firmicutes	c__Erysipelotrichi	o__Erysipelotrichales	f__Erysipelotrichaceae	g__Bulleidia	s__Bulleidia_extructa	0.00113	0.00208	0.0038	0	0	0.00798	0	0	0	0	0	0	0	0	0	0	0	0	0.00071	0	0	0	0	0	0.02273	0	0	0	0.0053	0	0	0	0.00122	0	0	0	0	0	0	0.00021	0	0	0
k__Bacteria	p__Firmicutes	c__Erysipelotrichi	o__Erysipelotrichales	f__Erysipelotrichaceae	g__Solobacterium		0.6312	1.79474	0.92612	0.53518	1.05497	0.37575	0.29985	0.67928	0.12735	0.12132	0.7234	1.56409	0.10047	0.15424	0.7961	0.66295	0.58493	1.59583	0.82739	1.07583	0.66918	0.35059	1.60737	0.07281	0.25083	0.238	0.86537	2.28765	1.03292	0.42196	0.51449	0.70837	0.2576	0.91112	1.21522	0.73142	0.25281	0.26567	0.24025	0.61045	0.57938	0.92156	0.72779
k__Bacteria	p__Firmicutes	c__Erysipelotrichi	o__Erysipelotrichales	f__Erysipelotrichaceae	g__Solobacterium	s__Solobacterium_moorei	0.6312	1.79474	0.92612	0.53518	1.05497	0.37575	0.29985	0.67928	0.12735	0.12132	0.7234	1.56409	0.10047	0.15424	0.7961	0.66295	0.58493	1.59583	0.82739	1.07583	0.66918	0.35059	1.60737	0.07281	0.25083	0.238	0.86537	2.28765	1.03292	0.42196	0.51449	0.70837	0.2576	0.91112	1.21522	0.73142	0.25281	0.26567	0.24025	0.61045	0.57938	0.92156	0.72779
k__Bacteria	p__Firmicutes	c__Negativicutes					18.3379	33.9572	6.12095	13.8593	26.8516	14.3765	5.43419	9.39029	6.41824	2.47914	12.1852	33.9325	13.5743	7.70616	12.647	5.8725	17.8397	6.38565	20.1467	18.8181	8.54289	12.0888	40.0829	4.58164	22.7112	11.1435	13.2866	38.638	22.9376	15.2792	16.6654	9.42683	4.22908	20.1902	11.4488	13.3534	16.0238	24.0006	23.6537	7.19722	7.4161	25.232	8.41637
k__Bacteria	p__Firmicutes	c__Negativicutes	o__Selenomonadales				18.3379	33.9572	6.12095	13.8593	26.8516	14.3765	5.43419	9.39029	6.41824	2.47914	12.1852	33.9325	13.5743	7.70616	12.647	5.8725	17.8397	6.38565	20.1467	18.8181	8.54289	12.0888	40.0829	4.58164	22.7112	11.1435	13.2866	38.638	22.9376	15.2792	16.6654	9.42683	4.22908	20.1902	11.4488	13.3534	16.0238	24.0006	23.6537	7.19722	7.4161	25.232	8.41637
k__Bacteria	p__Firmicutes	c__Negativicutes	o__Selenomonadales	f__Veillonellaceae			18.3379	33.9572	6.12095	13.8593	26.8516	14.3765	5.43419	9.39029	6.41824	2.47914	12.1852	33.9325	13.5743	7.70616	12.647	5.8725	17.8397	6.38565	20.1467	18.8181	8.54289	12.0888	40.0829	4.58164	22.7112	11.1435	13.2866	38.638	22.9376	15.2792	16.6654	9.42683	4.22908	20.1902	11.4488	13.3534	16.0238	24.0006	23.6537	7.19722	7.4161	25.232	8.41637
k__Bacteria	p__Firmicutes	c__Negativicutes	o__Selenomonadales	f__Veillonellaceae	g__Dialister		0.03485	0.03878	0.0148	0.01016	0.022	0.09485	0.02677	0.07151	0.04963	0.03584	0.02062	0.0047	0.00585	0.00571	0.01403	0.03802	0.08664	0.22877	0.16421	1.38865	0.01075	0.0163	0.22975	0.01525	0.99773	0.01578	0.00944	0.19022	0.0182	0.02909	0.17646	0.03663	0.009	0.00218	0.00869	0.0389	0.01828	0.0061	0.01484	0.02164	0.0089	0.03689	0.01726
k__Bacteria	p__Firmicutes	c__Negativicutes	o__Selenomonadales	f__Veillonellaceae	g__Dialister	s__Dialister_invisus	0.03485	0.03878	0.0148	0.01016	0.022	0.09485	0.02677	0.07151	0.04963	0.03584	0.02062	0.0047	0.00585	0.00571	0.01403	0.03802	0.08664	0.22877	0.16421	1.38865	0.01075	0.0163	0.22975	0.01525	0.88938	0.01578	0.00944	0.19022	0.0182	0.02909	0.17646	0.03663	0.009	0.00218	0.00869	0.0389	0.01828	0.0061	0.01484	0.02164	0.0089	0.03689	0.01726
k__Bacteria	p__Firmicutes	c__Negativicutes	o__Selenomonadales	f__Veillonellaceae	g__Dialister	s__Dialister_microaerophilus	0	0	0	0	0	0	0	0	0	0	0	0	0	0	0	0	0	0	0	0	0	0	0	0	0.10835	0	0	0	0	0	0	0	0	0	0	0	0	0	0	0	0	0	0
k__Bacteria	p__Firmicutes	c__Negativicutes	o__Selenomonadales	f__Veillonellaceae	g__Megasphaera		3.21425	9.90946	0.91718	2.08915	4.7575	0.09812	0.02144	0.05993	0.00327	0.01194	0.62165	5.62941	0.13657	0.02803	0.30185	0.53624	0.21078	0.69782	4.03873	3.02438	0.12036	0.83301	10.3879	0.00998	1.22627	0.09355	0.87066	9.23236	3.62026	0.63371	3.96341	0.05427	0.09352	1.33747	1.07085	1.29855	0.0155	2.58985	2.59279	0.15849	0.02194	3.85661	0.00466
k__Bacteria	p__Firmicutes	c__Negativicutes	o__Selenomonadales	f__Veillonellaceae	g__Megasphaera	s__Megasphaera_micronuciformis	3.21425	9.90946	0.91718	2.08915	4.7575	0.09812	0.02144	0.05993	0.00327	0.01194	0.62165	5.62941	0.13657	0.02803	0.30185	0.53624	0.21078	0.69782	4.03873	3.02438	0.12036	0.83301	10.3879	0.00998	1.22627	0.09355	0.87066	9.23236	3.62026	0.63371	3.96341	0.05427	0.09352	1.33747	1.07085	1.29855	0.0155	2.58985	2.59279	0.15849	0.02194	3.85661	0.00466
k__Bacteria	p__Firmicutes	c__Negativicutes	o__Selenomonadales	f__Veillonellaceae	g__Selenomonas		0.36157	0.20071	0.15555	0.2724	1.31436	0.10202	0.71743	0.23227	0.05932	0.09652	0.20114	1.42454	0.06314	0.07187	0.45952	0.08338	2.41048	0.23053	0.85153	0.25967	0.68445	1.27865	1.54885	0.04436	0.52078	0.90606	0.55225	2.24473	0.76262	0.95563	0.13791	0.45033	0.13325	1.66503	0.06262	1.83154	0.07156	1.07084	0.81748	0.04352	0.14334	0.15689	0.02912
k__Bacteria	p__Firmicutes	c__Negativicutes	o__Selenomonadales	f__Veillonellaceae	g__Selenomonas	s__Selenomonas_artemidis	0.00029	0	0	0.00075	0.00098	0	0.0017	0	0	0.00274	0	0	0.00143	0	0.01009	0	0	0.00024	0.00019	0	0	0.00042	0.00481	0	0.00999	0	0	0	0.00225	0.00032	0.0006	0.00219	0.00016	0	0	0.00671	0	0	0.00193	0.00244	0	0	0
k__Bacteria	p__Firmicutes	c__Negativicutes	o__Selenomonadales	f__Veillonellaceae	g__Selenomonas	s__Selenomonas_flueggei	0.03048	0.01565	0.02942	0.02928	0.20321	0.01035	0.03084	0.01844	0.00613	0.00322	0.01563	0.07723	0.00473	0.00335	0.06116	0.00333	0.12133	0.01974	0.07982	0.02201	0.08194	0.05869	0.21506	0.00047	0.02238	0.05217	0.02881	0.22324	0.04143	0.07195	0.00903	0.01974	0.00721	0.07853	0.00457	0.24758	0.00542	0.02874	0.04265	0.00373	0.00731	0.02726	0.0001
k__Bacteria	p__Firmicutes	c__Negativicutes	o__Selenomonadales	f__Veillonellaceae	g__Selenomonas	s__Selenomonas_noxia	0.00859	0.01047	0.00378	0.00598	0.01851	0.03279	0.03263	0.00658	0.03095	0.01891	0.01228	0.01092	0.00271	0.00964	0.00407	0.00373	0.01119	0.00387	0.00811	0.01042	0.00636	0.02092	0.016	0.02747	0.21247	0.00759	0.00809	0.00971	0.02532	0.01667	0.01732	0.03668	0.00289	0.01115	0.00084	0.03304	0.00277	0.00727	0.02331	0.00974	0.00105	0.01079	0
k__Bacteria	p__Firmicutes	c__Negativicutes	o__Selenomonadales	f__Veillonellaceae	g__Selenomonas	s__Selenomonas_sputigena	0.02388	0.03614	0.03908	0.04826	0.05671	0.05888	0.21064	0.0588	0.00224	0.07164	0.01499	0.54451	0.01632	0.00898	0.12782	0.00581	0.34189	0.09634	0.2847	0.01714	0.0814	0.31882	0.41369	0.01642	0.27594	0.20825	0.04362	0.0835	0.09384	0.13442	0.06497	0.04296	0.01658	0.11335	0.00422	0.44788	0.00972	0.0128	0.02996	0.00637	0.02399	0.00928	0.00134
k__Bacteria	p__Firmicutes	c__Negativicutes	o__Selenomonadales	f__Veillonellaceae	g__Selenomonas	s__Selenomonas_unclassified	0.29834	0.13844	0.08327	0.18814	1.03495	0	0.44163	0.14846	0.02001	0	0.15823	0.79188	0.03796	0.04988	0.25637	0.07051	1.93607	0.11035	0.47869	0.21012	0.51474	0.8798	0.89929	0	0	0.63805	0.47173	1.92827	0.59978	0.73227	0.04599	0.34877	0.10641	1.462	0.05299	1.09634	0.05366	1.02203	0.71964	0.02122	0.11099	0.10956	0.02769
k__Bacteria	p__Firmicutes	c__Negativicutes	o__Selenomonadales	f__Veillonellaceae	g__Veillonella		14.7272	23.8083	5.03342	11.4876	20.7577	14.0815	4.66855	9.02658	6.30601	2.33485	11.3418	26.8739	13.3688	7.60055	11.8717	5.21486	15.1318	5.22852	15.0923	14.1454	7.72734	9.96081	27.9164	4.51204	19.9664	10.1281	11.8543	26.9707	18.5365	13.6608	12.3876	8.88559	3.99331	17.1855	10.3066	10.1844	15.9185	20.3338	20.2286	6.97357	7.24192	21.1816	8.36532
k__Bacteria	p__Firmicutes	c__Negativicutes	o__Selenomonadales	f__Veillonellaceae	g__Veillonella	s__Veillonella_atypica	11.3865	20.5657	2.11516	7.66589	17.4125	0.87019	0.3996	1.29303	0.00847	0.1165	9.0147	22.173	0.67667	0.37862	8.71874	0.73883	11.8252	0.97902	11.7867	4.55235	2.17312	7.44967	22.3271	0.06944	8.04744	5.09107	9.21213	23.4126	11.0671	2.26468	3.36994	1.17903	1.24578	14.4841	2.2901	8.5401	1.87265	16.8636	5.75975	0.44881	0.99859	4.23001	0.11335
k__Bacteria	p__Firmicutes	c__Negativicutes	o__Selenomonadales	f__Veillonellaceae	g__Veillonella	s__Veillonella_dispar	2.94524	2.65499	1.77907	2.7192	2.89784	1.62507	0.08048	0.16349	0.09484	0.06794	1.36354	4.06955	0.54126	0.13703	2.78546	0.33769	2.29648	0.99961	2.7934	5.551	2.07212	1.79538	4.71444	0.14734	6.56823	1.14694	1.9911	2.98686	4.2869	4.3554	2.99179	0.2207	0.17507	2.08843	3.58336	1.19874	0.47241	3.0305	4.81172	0.3687	0.22366	4.25561	0.10727
k__Bacteria	p__Firmicutes	c__Negativicutes	o__Selenomonadales	f__Veillonellaceae	g__Veillonella	s__Veillonella_parvula	0.39549	0.58762	0.34724	0.87418	0.44739	1.43402	1.00657	0.59967	0.65323	0.6209	0.96356	0.63131	1.32475	1.50787	0.36745	0.72288	1.01021	0.4187	0.51214	1.06737	0.58077	0.65016	0.87484	0.52444	2.67085	1.4198	0.65103	0.57116	0.86319	0.77777	0.9438	0.99677	0.47417	0.61299	0.33164	0.44554	2.24277	0.43966	1.45705	1.27153	0.71428	1.55643	1.33881
k__Bacteria	p__Firmicutes	c__Negativicutes	o__Selenomonadales	f__Veillonellaceae	g__Veillonella	s__Veillonella_unclassified	0	0	0.79195	0.22836	0	10.1522	3.18191	6.97038	5.54947	1.5295	0	0	10.8261	5.57703	0	3.41546	0	2.83119	0	2.97469	2.90132	0.0656	0	3.77082	2.67992	2.47033	0	0	2.31935	6.26294	5.08209	6.48909	2.0983	0	4.1015	0	11.3306	0	8.20012	4.88454	5.3054	11.1395	6.80589
k__Bacteria	p__Chlamydiae						0.00247	0.00138	0.00086	0.00161	0.00179	0.00127	0.00634	0.00173	0.00063	0.00143	0	0.00671	0.00143	0	0.00202	0.00272	0	0.00052	0.00311	0.0029	0.00157	0.00135	0.00314	0.00282	0.00132	0.00226	0	0	0.00272	0	0.00256	0.00093	0.00204	0.00366	0.00151	0	0.00302	0.00243	0.00353	0.00172	0.00255	0.00579	0.00595
k__Bacteria	p__Fusobacteria	c__Fusobacteria					0.2196	5.68126	20.2813	0.66419	1.18562	0.74722	2.33727	1.31461	0.17361	0.51363	1.0404	2.4065	0.33076	1.42234	1.6229	0.38013	0.50141	0.71673	0.95601	0.59366	1.22732	0.86726	2.11982	0.96494	1.31848	1.84885	0.61594	1.62008	0.87756	0.50314	0.429	0.27681	0.14166	3.74001	0.55825	0.64966	0.41321	0.30221	0.33752	0.41571	1.11613	0.67753	1.32371
k__Bacteria	p__Fusobacteria	c__Fusobacteria	o__Fusobacteriales				0.03699	0.11791	0.04466	0.0678	0.05008	0.16053	0.22593	0.11953	0.07717	0.27211	0.06175	0.07911	0.0255	0.13756	0.33639	0.09149	0.09531	0.21744	0.09003	0.06516	0.54444	0.06037	0.05712	0.09413	0.4451	0.12115	0.0462	0.13187	0.04709	0.0379	0.08169	0.03941	0.02354	0.07464	0.14905	0.04864	0.07282	0.00867	0.02187	0.14053	0.1347	0.18273	0.22405
k__Bacteria	p__Fusobacteria	c__Fusobacteria	o__Fusobacteriales	f__Fusobacteriaceae			0.03699	0.11791	0.04466	0.0678	0.05008	0.16053	0.22593	0.11953	0.07717	0.27211	0.06175	0.07911	0.0255	0.13756	0.33639	0.09149	0.09531	0.21744	0.09003	0.06516	0.54444	0.06037	0.05712	0.09413	0.4451	0.12115	0.0462	0.13187	0.04709	0.0379	0.08169	0.03941	0.02354	0.07464	0.14905	0.04864	0.07282	0.00867	0.02187	0.14053	0.1347	0.18273	0.22405
k__Bacteria	p__Fusobacteria	c__Fusobacteria	o__Fusobacteriales	f__Fusobacteriaceae	g__Fusobacterium		0.03699	0.11791	0.04466	0.0678	0.05008	0.16053	0.22593	0.11953	0.07717	0.27211	0.06175	0.07911	0.0255	0.13756	0.33639	0.09149	0.09531	0.21744	0.09003	0.06516	0.54444	0.06037	0.05712	0.09413	0.4451	0.12115	0.0462	0.13187	0.04709	0.0379	0.08169	0.03941	0.02354	0.07464	0.14905	0.04864	0.07282	0.00867	0.02187	0.14053	0.1347	0.18273	0.22405
k__Bacteria	p__Fusobacteria	c__Fusobacteria	o__Fusobacteriales	f__Fusobacteriaceae	g__Fusobacterium	s__Fusobacterium_nucleatum	0.03647	0.11136	0.04265	0.05587	0.045	0.15311	0.19497	0.08798	0.07663	0.25576	0.04835	0.07112	0.02105	0.09346	0.15562	0.08567	0.0618	0.05947	0.07198	0.05602	0.13944	0.05564	0.01747	0.06849	0.41087	0.0223	0.03924	0.03213	0.03818	0.0311	0.07579	0.03816	0.01831	0.06561	0.06286	0.04061	0.05344	0.00839	0.01782	0.10649	0.1146	0.15167	0.16446
k__Bacteria	p__Fusobacteria	c__Fusobacteria	o__Fusobacteriales	f__Fusobacteriaceae	g__Fusobacterium	s__Fusobacterium_periodonticum	0.00052	0.00655	0.00201	0.01193	0.00508	0.00742	0.03095	0.03155	0.00054	0.01635	0.0134	0.008	0.00445	0.04409	0.18077	0.00582	0.03351	0.15797	0.01805	0.00914	0.40501	0.00473	0.03965	0.02564	0.03423	0.09884	0.00697	0.09974	0.00891	0.0068	0.00589	0.00125	0.00522	0.00903	0.08619	0.00803	0.01938	0.00028	0.00405	0.03404	0.02011	0.03106	0.05959
k__Bacteria	p__Fusobacteria	c__Fusobacteria	o__Leptotrichales				0.18261	5.56335	20.2367	0.59639	1.13554	0.58668	2.11135	1.19508	0.09644	0.24152	0.97865	2.32739	0.30526	1.28478	1.28651	0.28864	0.4061	0.49929	0.86598	0.52849	0.68287	0.80689	2.0627	0.87081	0.87338	1.7277	0.56973	1.48821	0.83047	0.46524	0.34732	0.2374	0.11813	3.66537	0.40921	0.60101	0.34039	0.29354	0.31565	0.27518	0.98143	0.4948	1.09966
k__Bacteria	p__Fusobacteria	c__Fusobacteria	o__Leptotrichales	f__Leptotrichales_unclassified			0.14455	3.54763	9.84968	0.50871	0.77284	0.33984	1.53719	0.88877	0.02443	0.0818	0.66934	1.88717	0.29046	1.01374	0.95021	0.17799	0.28384	0.45437	0.72697	0.36401	0.47489	0.6123	1.72603	0.8314	0.58153	1.22718	0.40591	1.05786	0.63877	0.34764	0.27103	0.17708	0.09365	2.49401	0.36011	0.44083	0.29356	0.17794	0.24331	0.16889	0.92857	0.40467	1.06653
k__Bacteria	p__Fusobacteria	c__Fusobacteria	o__Leptotrichales	f__Leptotrichiaceae			0.03807	2.01572	10.387	0.08768	0.3627	0.24684	0.57415	0.30632	0.072	0.15972	0.30931	0.44022	0.0148	0.27104	0.3363	0.11065	0.12226	0.04492	0.13902	0.16449	0.20798	0.19459	0.33667	0.03941	0.29185	0.50053	0.16383	0.43035	0.1917	0.1176	0.07629	0.06032	0.02448	1.17136	0.0491	0.16018	0.04683	0.1156	0.07234	0.10629	0.05286	0.09013	0.03313
k__Bacteria	p__Fusobacteria	c__Fusobacteria	o__Leptotrichales	f__Leptotrichiaceae	g__Leptotrichia		0.03807	2.01572	10.387	0.08768	0.3627	0.24684	0.57415	0.30632	0.072	0.15972	0.30931	0.44022	0.0148	0.27104	0.3363	0.11065	0.12226	0.04492	0.13902	0.16449	0.20798	0.19459	0.33667	0.03941	0.29185	0.50053	0.16383	0.43035	0.1917	0.1176	0.07629	0.06032	0.02448	1.17136	0.0491	0.16018	0.04683	0.1156	0.07234	0.10629	0.05286	0.09013	0.03313
k__Bacteria	p__Fusobacteria	c__Fusobacteria	o__Leptotrichales	f__Leptotrichiaceae	g__Leptotrichia	s__Leptotrichia_buccalis	0.00791	0.27807	2.62978	0.01419	0.07133	0.07645	0.2423	0.13658	0.00461	0.044	0.10593	0.08457	0.00111	0.13181	0.08577	0.02639	0.02204	0.01328	0.03763	0.03002	0.04659	0.04604	0.05726	0.00899	0.05638	0.08704	0.03761	0.12248	0.04209	0.04803	0.01147	0.01351	0.00405	0.1854	0.0123	0.04702	0.00846	0.00972	0.01372	0.02625	0.00979	0.025	0.00337
k__Bacteria	p__Fusobacteria	c__Fusobacteria	o__Leptotrichales	f__Leptotrichiaceae	g__Leptotrichia	s__Leptotrichia_goodfellowii	0.00101	0.00141	0.006	0.0031	0.00102	0.00451	0.00453	0.001	0	0.00939	0.00088	0.00167	0.00082	0.00167	0.00395	0.00356	0	0.00168	0.00036	0.00247	0.00088	0.00052	0.00139	0.00153	0.00074	0.00063	0	0	0.00026	0	0.0002	0.00158	0.00154	0.00098	0.00279	0	0.00057	0	6e-05	0.00309	0.00298	0.00457	0.00896
k__Bacteria	p__Fusobacteria	c__Fusobacteria	o__Leptotrichales	f__Leptotrichiaceae	g__Leptotrichia	s__Leptotrichia_hofstadii	0.00781	0.49454	3.05351	0.02456	0.07137	0.09907	0.1633	0.0852	0.02558	0.06952	0.08642	0.07455	0.00359	0.09158	0.08111	0.0432	0.0303	0.01549	0.03978	0.03614	0.04404	0.05388	0.04804	0.00697	0.09483	0.09009	0.03914	0.06561	0.04447	0.02122	0.03054	0.01126	0.00853	0.21936	0.01561	0.04096	0.01946	0.01855	0.02036	0.03214	0.01641	0.03061	0.00449
k__Bacteria	p__Fusobacteria	c__Fusobacteria	o__Leptotrichales	f__Leptotrichiaceae	g__Leptotrichia	s__Leptotrichia_unclassified	0.02134	1.24171	4.69767	0.04582	0.21898	0.06681	0.16402	0.08354	0.04182	0.03681	0.11608	0.27943	0.00928	0.04597	0.16546	0.03751	0.06992	0.01447	0.06124	0.09585	0.11646	0.09414	0.22998	0.02191	0.13991	0.32277	0.08708	0.24225	0.10488	0.04835	0.03408	0.03396	0.01037	0.76562	0.01839	0.0722	0.01835	0.08733	0.0382	0.04481	0.02367	0.02995	0.0163
k__Bacteria	p__Synergistetes						0	0	0	0	0	0	0	0	0	0	0	0	0	0	0	0	0	0	0	0	0	0	0	0.00131	0.00262	0	0	0	0	0	0	0	0	0	0	0	0	0	0	0	0	0	0
k__Bacteria	p__Proteobacteria	c__Alphaproteobacteria					0	0	0	0	0	0	0	0	0	0	0.0008	0	0.00049	0	0.00017	0	0	0	0	0	0	0	0	0	0	0	0	0	0	0	0	0	0	0.001	0	0	0	0	0	0	0	0	0
k__Bacteria	p__Proteobacteria	c__Alphaproteobacteria	o__Rhizobiales				0	0	0	0	0	0	0	0	0	0	0.0008	0	0.00049	0	0.00017	0	0	0	0	0	0	0	0	0	0	0	0	0	0	0	0	0	0	0.001	0	0	0	0	0	0	0	0	0
k__Bacteria	p__Proteobacteria	c__Alphaproteobacteria	o__Rhizobiales	f__Aurantimonadaceae			0	0	0	0	0	0	0	0	0	0	0.0008	0	0.00049	0	0.00017	0	0	0	0	0	0	0	0	0	0	0	0	0	0	0	0	0	0	0.001	0	0	0	0	0	0	0	0	0
k__Bacteria	p__Proteobacteria	c__Alphaproteobacteria	o__Rhizobiales	f__Aurantimonadaceae	g__Aurantimonadaceae_unclassified		0	0	0	0	0	0	0	0	0	0	0.0008	0	0.00049	0	0.00017	0	0	0	0	0	0	0	0	0	0	0	0	0	0	0	0	0	0	0.001	0	0	0	0	0	0	0	0	0
k__Bacteria	p__Proteobacteria	c__Alphaproteobacteria	o__Rhodospirillales				0	0	0	0	0	0	0	0	0	0	0	0	0	0	0	0	0	0	0	0	0	0	0	0	0	0	0	0	0	0	0	0	0	0	0	0	0	0	0	0	0	0	0
k__Bacteria	p__Proteobacteria	c__Alphaproteobacteria	o__Rhodospirillales	f__Acetobacteraceae			0	0	0	0	0	0	0	0	0	0	0	0	0	0	0	0	0	0	0	0	0	0	0	0	0	0	0	0	0	0	0	0	0	0	0	0	0	0	0	0	0	0	0
k__Bacteria	p__Proteobacteria	c__Alphaproteobacteria	o__Rhodospirillales	f__Acetobacteraceae	g__Acetobacteraceae_unclassified		0	0	0	0	0	0	0	0	0	0	0	0	0	0	0	0	0	0	0	0	0	0	0	0	0	0	0	0	0	0	0	0	0	0	0	0	0	0	0	0	0	0	0
k__Bacteria	p__Proteobacteria	c__Betaproteobacteria					0.71796	1.59243	17.6827	28.6651	3.74725	14.4184	28.8064	29.7522	33.0635	42.6975	26.3862	2.2259	8.91682	27.7506	18.6547	31.6725	4.29913	14.7347	7.58047	6.10708	9.38477	13.3878	1.60023	31.2593	6.287	22.4835	33.669	5.59458	12.62	7.23814	11.2035	26.3568	31.6436	21.8044	11.1028	35.1208	9.80251	12.2412	13.9803	36.4922	27.9	12.5381	31.2511
k__Bacteria	p__Proteobacteria	c__Betaproteobacteria	o__Burkholderiales				0.01716	0.01457	0.00174	0.08367	0.04647	0.06986	0.57128	0.15591	0.19262	0.21605	0.2924	0.03454	0.04644	0.27126	0.03411	0.18633	0.02581	0.04096	0.05135	0.01495	0.04982	0.02565	0.01246	0.05605	0.03181	0.14745	0.50018	0.01902	0.21076	0.22157	0.03036	0.11797	0.27976	0.00732	0.07001	0.10301	0.01532	0.05458	0.05353	0.1972	0.0548	0.38539	0.3991
k__Bacteria	p__Proteobacteria	c__Betaproteobacteria	o__Burkholderiales	f__Burkholderiaceae			0.01716	0.01457	0.00174	0.08367	0.04647	0.06986	0.57128	0.15591	0.19262	0.21605	0.2924	0.03454	0.04644	0.27126	0.03411	0.18633	0.02581	0.04096	0.05135	0.01495	0.04982	0.02565	0.01246	0.05605	0.03181	0.14745	0.50018	0.01902	0.21076	0.22157	0.03036	0.11797	0.27976	0.00732	0.07001	0.10301	0.01532	0.05458	0.05353	0.1972	0.0548	0.38539	0.3991
k__Bacteria	p__Proteobacteria	c__Betaproteobacteria	o__Burkholderiales	f__Burkholderiaceae	g__Burkholderia		0	0	0	0.00123	0.0014	0	0	0	0	0	0	0	0	0	0.0004	0	0	0.0008	0	0	0	0	0	0	0	0	0	0	0	0	0	0.00284	0.0016	0	0	0	0	0	0	0.00131	0	0	0
k__Bacteria	p__Proteobacteria	c__Betaproteobacteria	o__Burkholderiales	f__Burkholderiaceae	g__Burkholderia	s__Burkholderia_unclassified	0	0	0	0.00123	0.0014	0	0	0	0	0	0	0	0	0	0.0004	0	0	0.0008	0	0	0	0	0	0	0	0	0	0	0	0	0	0.00284	0.0016	0	0	0	0	0	0	0.00131	0	0	0
k__Bacteria	p__Proteobacteria	c__Betaproteobacteria	o__Burkholderiales	f__Burkholderiaceae	g__Lautropia		0.01716	0.01457	0.00174	0.08243	0.04506	0.06986	0.57128	0.15591	0.19262	0.21605	0.2924	0.03454	0.04644	0.27126	0.03372	0.18633	0.02581	0.04016	0.05135	0.01495	0.04982	0.02565	0.01246	0.05605	0.03181	0.14745	0.50018	0.01902	0.21076	0.22157	0.03036	0.11513	0.27815	0.00732	0.07001	0.10301	0.01532	0.05458	0.05353	0.19588	0.0548	0.38539	0.3991
k__Bacteria	p__Proteobacteria	c__Betaproteobacteria	o__Burkholderiales	f__Burkholderiaceae	g__Lautropia	s__Lautropia_mirabilis	0.01716	0.01457	0.00174	0.08243	0.04506	0.06986	0.57128	0.15591	0.19262	0.21605	0.2924	0.03454	0.04644	0.27126	0.03372	0.18633	0.02581	0.04016	0.05135	0.01495	0.04982	0.02565	0.01246	0.05605	0.03181	0.14745	0.50018	0.01902	0.21076	0.22157	0.03036	0.11513	0.27815	0.00732	0.07001	0.10301	0.01532	0.05458	0.05353	0.19588	0.0548	0.38539	0.3991
k__Bacteria	p__Proteobacteria	c__Betaproteobacteria	o__Neisseriales				0.7008	1.57786	17.681	28.5814	3.70078	14.3486	28.2352	29.5963	32.8709	42.4814	26.0938	2.19136	8.87038	27.4794	18.6206	31.4862	4.27332	14.6937	7.52912	6.09213	9.33495	13.3621	1.58778	31.2033	6.25519	22.3361	33.1688	5.57556	12.4093	7.01657	11.1731	26.2388	31.3638	21.7971	11.0328	35.0178	9.78719	12.1866	13.9267	36.295	27.8452	12.1528	30.852
k__Bacteria	p__Proteobacteria	c__Betaproteobacteria	o__Neisseriales	f__Neisseriaceae			0.7008	1.57786	17.681	28.5814	3.70078	14.3486	28.2352	29.5963	32.8709	42.4814	26.0938	2.19136	8.87038	27.4794	18.6206	31.4862	4.27332	14.6937	7.52912	6.09213	9.33495	13.3621	1.58778	31.2033	6.25519	22.3361	33.1688	5.57556	12.4093	7.01657	11.1731	26.2388	31.3638	21.7971	11.0328	35.0178	9.78719	12.1866	13.9267	36.295	27.8452	12.1528	30.852
k__Bacteria	p__Proteobacteria	c__Betaproteobacteria	o__Neisseriales	f__Neisseriaceae	g__Eikenella		0.00732	0.00407	0.00522	0.00596	0.00109	0.01444	0.03003	0.01938	0.0551	0.00892	0.02022	0.0012	0.00223	0.02064	0.00297	0.00345	0.00082	0.01016	0.00269	0.00434	0.00755	0.00611	0.00344	0.0226	0.10622	0.00177	0.00799	0.00096	0.01588	0.03213	0.01676	0.01033	0.00448	0.00284	0.00901	0.01119	0.00364	0.00041	0.00327	0.04104	0.01291	0.00119	0.01587
k__Bacteria	p__Proteobacteria	c__Betaproteobacteria	o__Neisseriales	f__Neisseriaceae	g__Eikenella	s__Eikenella_corrodens	0.00732	0.00407	0.00522	0.00596	0.00109	0.01444	0.03003	0.01938	0.0551	0.00892	0.02022	0.0012	0.00223	0.02064	0.00297	0.00345	0.00082	0.01016	0.00269	0.00434	0.00755	0.00611	0.00344	0.0226	0.10622	0.00177	0.00799	0.00096	0.01588	0.03213	0.01676	0.01033	0.00448	0.00284	0.00901	0.01119	0.00364	0.00041	0.00327	0.04104	0.01291	0.00119	0.01587
k__Bacteria	p__Proteobacteria	c__Betaproteobacteria	o__Neisseriales	f__Neisseriaceae	g__Kingella		0.00577	0	0.04769	0.01074	0.00711	0.04403	1.17449	0.22558	0.01244	0.0632	0.00775	0.01032	0.01515	0.02701	0.01528	0.04813	0	0.08494	0.00753	0.00431	0.01582	0.0429	0.00999	0.05619	0.18862	0.0138	0.02925	0.00556	0.0794	0.05199	0.04398	0.04314	0.01241	0.21848	0.00627	0.01386	0.0015	0.02606	0.01604	0.04988	0.02004	0.00634	0.05851
k__Bacteria	p__Proteobacteria	c__Betaproteobacteria	o__Neisseriales	f__Neisseriaceae	g__Kingella	s__Kingella_denitrificans	0.00374	0	0.04682	0.00465	0.00497	0.02243	1.17419	0.22558	0.0072	0.05556	0.00222	0.00638	0	0.02701	0.01121	0.0454	0	0.08428	0.00753	0.00133	0.01552	0.0429	0.00671	0.03756	0.07919	0.00996	0.02488	0.00556	0.07203	0.05199	0.04087	0.04267	0.00964	0.21848	0.00551	0.00769	0	0.00153	0.00458	0.04749	0.01313	0.00056	0.05461
k__Bacteria	p__Proteobacteria	c__Betaproteobacteria	o__Neisseriales	f__Neisseriaceae	g__Kingella	s__Kingella_oralis	0.0011	0	0.00086	0.00391	0.00147	0.02161	0.0003	0	0.00293	0.00764	0.00075	0	0.01319	0	0.00407	0.00273	0	0.00066	0	0.00128	0.0003	0	0.00328	0.01863	0.10943	0.00188	0.00055	0	0.00737	0	0.00312	0.00047	0.00103	0	0.00076	0.00559	0.00076	0.02452	0.01146	0.00239	0.00639	0.00073	0.0039
k__Bacteria	p__Proteobacteria	c__Betaproteobacteria	o__Neisseriales	f__Neisseriaceae	g__Kingella	s__Kingella_unclassified	0.00093	0	0	0.00219	0.00067	0	0	0	0.00231	0	0.00479	0.00393	0.00197	0	0	0	0	0	0	0.0017	0	0	0	0	0	0.00196	0.00381	0	0	0	0	0	0.00174	0	0	0.00058	0.00074	0	0	0	0.00053	0.00504	0
k__Bacteria	p__Proteobacteria	c__Betaproteobacteria	o__Neisseriales	f__Neisseriaceae	g__Neisseria		0.67496	1.54886	17.6256	28.3455	3.58666	14.2901	27.0235	29.2741	32.8034	42.4093	26.0658	2.17984	8.57863	26.4645	18.4699	31.4346	3.91951	14.5986	7.5189	6.08348	9.25716	12.9422	1.57435	31.1245	5.96035	22.3205	30.6235	5.56904	12.314	6.93245	11.0736	23.7017	28.8801	20.1338	10.3738	34.9478	9.26517	12.1601	13.2726	34.1897	27.8122	11.4468	30.7776
k__Bacteria	p__Proteobacteria	c__Betaproteobacteria	o__Neisseriales	f__Neisseriaceae	g__Neisseriaceae_unclassified		0	0.02492	0	0.21922	0.10592	0	0	0.07272	0	0	0	0	0.27436	0.96723	0.13236	0	0.35299	0	0	0	0.05441	0.37009	0	0	0	0	2.50807	0	0	0	0	2.48366	2.46683	1.44196	0.63619	0.04494	0.51689	0	0.63479	2.01441	0	0.69844	0
k__Bacteria	p__Proteobacteria	c__Betaproteobacteria	o__Neisseriales	f__Neisseriaceae	g__Neisseria	s__Neisseria_cinerea	0	0	0.00593	0.05588	0.00027	0	0	0.0137	0.00138	0.05712	0.0109	0	0	0.00287	0.00195	0	0	0	0	0	0	0	0	0.0047	0	0.0006	0.04915	0	0.00405	0.03673	0.0063	0	0	0	0	0.00196	0	0	0	0.10507	0	0.00027	0.00283
k__Bacteria	p__Proteobacteria	c__Betaproteobacteria	o__Neisseriales	f__Neisseriaceae	g__Neisseria	s__Neisseria_elongata	0.02794	0.03095	0.09303	0.10227	0.52678	0.11978	4.23537	0.80451	1.25832	0.28412	0.18773	0.01442	0.02482	0.84328	0.0708	0.50773	0.05952	1.34431	0.03238	0.15596	0.0773	0.29405	0.01474	9.97391	0.4114	0.1737	0.46953	0.0397	0.28951	0.13763	0.45746	0.28583	0.30204	0.05612	0.21461	0.13737	0.01836	0.03497	0.14959	2.23734	0.26181	0.05964	0.1907
k__Bacteria	p__Proteobacteria	c__Betaproteobacteria	o__Neisseriales	f__Neisseriaceae	g__Neisseria	s__Neisseria_flavescens	0.16735	0.67525	11.9439	15.803	2.14794	8.1533	18.6438	19.2556	26.8599	35.8771	12.9609	0.90755	4.44215	21.3174	14.2356	29.5205	2.48772	12.1506	4.7684	5.33827	8.31007	7.74427	0.81095	19.8876	2.15388	14.0393	27.3546	1.28628	4.50573	3.73928	4.77843	9.8885	15.2082	7.7964	5.51155	27.5216	6.19637	5.75323	6.51888	27.5729	12.1764	7.59224	19.5893
k__Bacteria	p__Proteobacteria	c__Betaproteobacteria	o__Neisseriales	f__Neisseriaceae	g__Neisseria	s__Neisseria_gonorrhoeae	0	0.00215	0	0.00664	0.00094	0.01195	0.00085	0.00914	0.00463	0.12684	0	0	0.00075	0.00268	0.0018	0.00435	0	0.00724	0	0	0.0008	0.00072	0	0	0	0.01429	0.00067	0	0.01574	0	0	0.00099	0	0.00768	0.00053	0.00157	0	0	0.00099	0.06252	0	0.01117	0.00273
k__Bacteria	p__Proteobacteria	c__Betaproteobacteria	o__Neisseriales	f__Neisseriaceae	g__Neisseria	s__Neisseria_lactamica	0	0	0	0.00385	0	0	0	0.0004	0	0.00208	0	0	0.00034	0.00059	0	0	0	0.00147	0	0	0	0	0	0	0	0	0.00185	0	0.00455	0	0.0015	0	0.00049	0	0	0.00073	0	0.00118	0	0.00123	0	0	0
k__Bacteria	p__Proteobacteria	c__Betaproteobacteria	o__Neisseriales	f__Neisseriaceae	g__Neisseria	s__Neisseria_meningitidis	0	0.00054	0.03081	0.01545	0.02026	0.04744	0.03645	0.04282	0.02601	0.37207	0.03549	0.00328	0.00615	0.02664	0.15175	0.1555	0.03204	0.11668	0.01133	0.01523	0.0079	0.02029	0.01626	0.07214	0.00286	0.049	0.20456	0	0.04022	0	0.2313	0.00577	0.07336	0.01715	0.00783	0.08366	0.00079	0.00411	0.00481	0.2241	0.05388	0.0008	0.061
k__Bacteria	p__Proteobacteria	c__Betaproteobacteria	o__Neisseriales	f__Neisseriaceae	g__Neisseria	s__Neisseria_mucosa	0.08054	0.04031	0.86926	0.47502	0.34963	0.48122	0.38675	0.38802	3.69233	5.25216	0.68335	0.11126	0.0726	0.35273	0.39699	0.317	0.09504	0.30058	0.1093	0.49881	0.27819	0.35662	0.09406	0.6428	1.31448	0.40816	2.10466	0.19963	0.70819	0.64466	0.47087	0.41492	0.68766	0.29589	0.10553	0.33505	0.1248	0.12623	0.08129	1.65381	0.95682	0.68214	0.84256
k__Bacteria	p__Proteobacteria	c__Betaproteobacteria	o__Neisseriales	f__Neisseriaceae	g__Neisseria	s__Neisseria_polysaccharea	0	0	0	0.00135	0.00039	0.00312	0.00103	0.00075	0.00164	0.00784	0	0	0	0	0.00042	0.00117	0	0.00201	0	0.00062	0.00034	0.00029	0	0.00591	0	0.00259	0.00482	0	0.00226	0	0.00269	0.00077	0.00043	0	0	0.00032	0	0	0	0.02601	0.00106	0	0.00198
k__Bacteria	p__Proteobacteria	c__Betaproteobacteria	o__Neisseriales	f__Neisseriaceae	g__Neisseria	s__Neisseria_sicca	0.10907	0.04984	0.02423	0.18024	0.30336	0.33179	0.09247	0.15931	0.42597	0.30194	0.20984	0.05891	0.0047	0.06264	0.12178	0.12542	0.07058	0.05479	0.04207	0.0115	0.19603	0.19662	0.03787	0.06714	2.06181	0.19346	0.39614	0.11326	0.50175	0.89502	0.01264	0.12822	0.06742	0.04368	0.01613	0.12779	0.01838	0.084	0.02575	1.28446	0.0744	0.02085	0.1177
k__Bacteria	p__Proteobacteria	c__Betaproteobacteria	o__Neisseriales	f__Neisseriaceae	g__Neisseria	s__Neisseria_subflava	0.00791	0.01746	0.27122	0.34927	0.09431	0.89199	1.26171	3.01868	0.53326	0.12802	0.04694	0.05407	0.11509	0.22338	0.99915	0.80294	0.06666	0.06854	0.02014	0.0631	0.38653	0.11746	0.04969	0.47029	0.01592	0.82145	0.03751	0.37999	1.55086	0.0159	0.34993	1.09483	0.2819	0.63247	0.0207	0.48942	0.26891	0.36232	0.41847	0.65556	0.31866	0.19221	1.12135
k__Bacteria	p__Proteobacteria	c__Betaproteobacteria	o__Neisseriales	f__Neisseriaceae	g__Neisseria	s__Neisseria_unclassified	0.28216	0.73235	4.38729	11.3525	0.14278	4.2495	2.36511	5.58125	0	0	11.9306	1.03036	3.91203	3.63228	2.48972	0	1.10795	0.55243	2.53527	0	0	4.21187	0.55078	0	0	6.61791	0	3.55018	4.69114	1.46323	4.76244	11.8818	12.2586	11.2845	4.49693	6.24828	2.63757	5.79407	6.07287	0.36666	13.9692	2.88746	8.8475
k__Bacteria	p__Proteobacteria	c__Betaproteobacteria	o__Neisseriales	f__Neisseriaceae	g__Simonsiella		0.01275	0	0.00245	0	0	0	0.00715	0.00447	0	0	0	0	0	0	0	0	0	0	0	0	0	0.00081	0	0	0	0	0	0	0	0	0.03881	0	0	0	0.00752	0	0	0	0	0	0	0	0
k__Bacteria	p__Proteobacteria	c__Betaproteobacteria	o__Neisseriales	f__Neisseriaceae	g__Simonsiella	s__Simonsiella_muelleri	0.01275	0	0.00245	0	0	0	0.00715	0.00447	0	0	0	0	0	0	0	0	0	0	0	0	0	0.00081	0	0	0	0	0	0	0	0	0.03881	0	0	0	0.00752	0	0	0	0	0	0	0	0
k__Bacteria	p__Proteobacteria	c__Deltaproteobacteria					0	0.00156	0.00388	0.00269	0.003	0	0.00187	0	0	0	0	0	0.0016	0	0.00176	0	0	0.00235	0	0.00261	0	0.00226	0.00258	0	0.00261	0.0011	0.00206	0	0	0	0.00145	0	0	0	0.00229	0.00091	0	0.00048	0.00193	0	0	0	0
k__Bacteria	p__Proteobacteria	c__Deltaproteobacteria	o__Desulfobacterales				0	0	0	0	0	0	0.00097	0	0	0	0	0	0	0	0.00062	0	0	0	0	0.00097	0	0	0.0014	0	0	0	0	0	0	0	0	0	0	0	0	0	0	0	0	0	0	0	0
k__Bacteria	p__Proteobacteria	c__Deltaproteobacteria	o__Desulfobacterales	f__Desulfobulbaceae			0	0	0	0	0	0	0.00097	0	0	0	0	0	0	0	0.00062	0	0	0	0	0.00097	0	0	0.0014	0	0	0	0	0	0	0	0	0	0	0	0	0	0	0	0	0	0	0	0
k__Bacteria	p__Proteobacteria	c__Deltaproteobacteria	o__Desulfobacterales	f__Desulfobulbaceae	g__Desulfobulbaceae_unclassified		0	0	0	0	0	0	0.00097	0	0	0	0	0	0	0	0.00062	0	0	0	0	0.00097	0	0	0.0014	0	0	0	0	0	0	0	0	0	0	0	0	0	0	0	0	0	0	0	0
k__Bacteria	p__Proteobacteria	c__Deltaproteobacteria	o__Desulfovibrionales				0	0.00156	0.00388	0.00269	0.003	0	0.0009	0	0	0	0	0	0.0016	0	0.00114	0	0	0.00235	0	0.00164	0	0.00226	0.00118	0	0.00261	0.0011	0.00206	0	0	0	0.00145	0	0	0	0.00229	0.00091	0	0.00048	0.00193	0	0	0	0
k__Bacteria	p__Proteobacteria	c__Deltaproteobacteria	o__Desulfovibrionales	f__Desulfovibrionaceae			0	0.00156	0.00388	0.00269	0.003	0	0.0009	0	0	0	0	0	0.0016	0	0.00114	0	0	0.00235	0	0.00164	0	0.00226	0.00118	0	0.00261	0.0011	0.00206	0	0	0	0.00145	0	0	0	0.00229	0.00091	0	0.00048	0.00193	0	0	0	0
k__Bacteria	p__Proteobacteria	c__Deltaproteobacteria	o__Desulfovibrionales	f__Desulfovibrionaceae	g__Desulfovibrio		0	0.00156	0.00388	0.00269	0.003	0	0.0009	0	0	0	0	0	0.0016	0	0.00114	0	0	0.00235	0	0.00164	0	0.00226	0.00118	0	0.00261	0.0011	0.00206	0	0	0	0.00145	0	0	0	0.00229	0.00091	0	0.00048	0.00193	0	0	0	0
k__Bacteria	p__Proteobacteria	c__Deltaproteobacteria	o__Desulfovibrionales	f__Desulfovibrionaceae	g__Desulfovibrio	s__Desulfovibrio_desulfuricans	0	0.00156	0.00388	0.00269	0.003	0	0.0009	0	0	0	0	0	0.0016	0	0.00114	0	0	0.00235	0	0.00164	0	0.00226	0.00118	0	0.00261	0.0011	0.00206	0	0	0	0.00145	0	0	0	0.00229	0.00091	0	0.00048	0.00193	0	0	0	0
k__Bacteria	p__Proteobacteria	c__Epsilonproteobacteria					2.71508	1.16982	0.20911	2.1087	3.03688	1.62348	4.61776	1.5118	0.40762	0.52006	3.68933	4.09861	0.78356	0.80388	2.44484	0.85422	3.4787	1.64332	5.30817	2.46988	2.52755	3.33562	3.19019	1.01289	1.58355	3.39274	3.61147	2.90441	3.74867	3.20217	1.31325	2.12062	1.38994	6.98731	2.73563	2.89528	2.13641	4.76507	2.2581	1.31398	1.5292	2.813	1.30246
k__Bacteria	p__Proteobacteria	c__Epsilonproteobacteria	o__Campylobacterales				2.71508	1.16982	0.20911	2.1087	3.03688	1.62348	4.61776	1.5118	0.40762	0.52006	3.68933	4.09861	0.78356	0.80388	2.44484	0.85422	3.4787	1.64332	5.30817	2.46988	2.52755	3.33562	3.19019	1.01289	1.58355	3.39274	3.61147	2.90441	3.74867	3.20217	1.31325	2.12062	1.38994	6.98731	2.73563	2.89528	2.13641	4.76507	2.2581	1.31398	1.5292	2.813	1.30246
k__Bacteria	p__Proteobacteria	c__Epsilonproteobacteria	o__Campylobacterales	f__Campylobacteraceae			2.71508	1.16982	0.20911	2.1087	3.03688	1.62348	4.61776	1.5118	0.40762	0.52006	3.68933	4.09861	0.78356	0.80388	2.44484	0.85422	3.4787	1.64332	5.30817	2.46988	2.52755	3.33562	3.19019	1.01289	1.58355	3.39274	3.61147	2.90441	3.74867	3.20217	1.31325	2.12062	1.38994	6.98731	2.73563	2.89528	2.13641	4.76507	2.2581	1.31398	1.5292	2.813	1.30246
k__Bacteria	p__Proteobacteria	c__Epsilonproteobacteria	o__Campylobacterales	f__Campylobacteraceae	g__Campylobacter		2.71508	1.16982	0.20911	2.1087	3.03688	1.62348	4.61776	1.5118	0.40762	0.52006	3.68933	4.09861	0.78356	0.80388	2.44484	0.85422	3.4787	1.64332	5.30817	2.46988	2.52755	3.33562	3.19019	1.01289	1.58355	3.39274	3.61147	2.90441	3.74867	3.20217	1.31325	2.12062	1.38994	6.98731	2.73563	2.89528	2.13641	4.76507	2.2581	1.31398	1.5292	2.813	1.30246
k__Bacteria	p__Proteobacteria	c__Epsilonproteobacteria	o__Campylobacterales	f__Campylobacteraceae	g__Campylobacter	s__Campylobacter_concisus	2.69309	1.11527	0.19993	2.08639	2.86648	1.56845	3.818	1.32997	0.38064	0.41903	3.6395	4.0825	0.74691	0.53083	2.40541	0.75977	3.45495	0.85861	5.27757	2.41093	2.40238	3.17981	3.16693	0.55439	1.23721	3.3398	3.57381	2.87008	3.21212	3.16317	1.19154	2.01298	1.34129	6.97807	2.67402	2.87094	2.09283	4.7587	2.16553	1.20136	1.32516	2.79369	0.52739
k__Bacteria	p__Proteobacteria	c__Epsilonproteobacteria	o__Campylobacterales	f__Campylobacteraceae	g__Campylobacter	s__Campylobacter_curvus	0	0	0	0	0	0	0.00018	0	0	0	0	0	0	0	4e-05	0	0	0	5e-05	6e-05	0	0	0	0	0.00456	0.0003	0	0	0	0	0	0.00456	0	0.00049	0	0.00056	0	6e-05	0	0	0	0	0
k__Bacteria	p__Proteobacteria	c__Epsilonproteobacteria	o__Campylobacterales	f__Campylobacteraceae	g__Campylobacter	s__Campylobacter_gracilis	0.01497	0.01227	0.00045	0.00501	0.00549	0.01234	0.01784	0.00921	0.00088	0.01032	0.0023	0.00723	0.00486	0.00129	0.00379	0.01596	0.00429	0.00858	0.00346	0.007	0.00216	0.00296	0.01507	0.0279	0.22164	0.00583	0.00418	0	0.00273	0.01183	0.00483	0.03548	0.00683	0.00133	0.00726	0.0128	0.00375	0.00528	0.00363	0.00673	0.00104	0	0.00135
k__Bacteria	p__Proteobacteria	c__Epsilonproteobacteria	o__Campylobacterales	f__Campylobacteraceae	g__Campylobacter	s__Campylobacter_rectus	0.0051	0.02021	0.00161	0.00987	0.04653	0.02914	0.03652	0.03963	0.01163	0.05176	0.02364	0.00172	0.0054	0.00916	0.01338	0.00586	0.00957	0.02407	0.00649	0.02537	0.02689	0.0283	0.00541	0.07658	0.0803	0.03815	0.00563	0.00178	0.0107	0.01198	0.05281	0.02225	0.01876	0.00304	0.0185	0.00278	0.00704	0.00031	0.00572	0.01439	0.03666	0.00349	0.02757
k__Bacteria	p__Proteobacteria	c__Epsilonproteobacteria	o__Campylobacterales	f__Campylobacteraceae	g__Campylobacter	s__Campylobacter_showae	0.00192	0.02206	0.00712	0.00743	0.11838	0.01356	0.74521	0.13299	0.01447	0.03895	0.02389	0.00716	0.0264	0.2626	0.02222	0.07262	0.0099	0.75206	0.0206	0.02653	0.09611	0.12456	0.00278	0.35401	0.03984	0.00866	0.02785	0.03255	0.52312	0.01519	0.06406	0.04535	0.02306	0.00438	0.03585	0.0082	0.03279	0.00072	0.08323	0.0915	0.16635	0.01581	0.74615
k__Bacteria	p__Proteobacteria	c__Gammaproteobacteria					2.03562	0.57178	4.30401	12.3827	3.50521	18.1063	13.4461	12.5583	31.4193	22.6939	18.175	2.47915	22.9419	22.5095	13.408	13.8783	4.02363	12.229	2.87451	5.83187	7.59374	4.11907	1.49331	9.17912	8.30312	17.0936	6.25107	2.72553	7.1199	8.82737	7.43448	7.55564	8.73915	8.81418	8.94007	13.5983	25.5998	11.2187	7.92781	16.4291	16.8729	13.6803	23.246
k__Bacteria	p__Proteobacteria	c__Gammaproteobacteria	o__Aeromonadales				0	0	0	0	0	0	0	0	0	0	0	0	0	0	0	0	0	0	0	0	0	0	0	0	0.0016	0	0	0	0	0	0	0	0	0	0	0	0	0	0	0	0	0	0
k__Bacteria	p__Proteobacteria	c__Gammaproteobacteria	o__Aeromonadales	f__Aeromonadaceae			0	0	0	0	0	0	0	0	0	0	0	0	0	0	0	0	0	0	0	0	0	0	0	0	0.0016	0	0	0	0	0	0	0	0	0	0	0	0	0	0	0	0	0	0
k__Bacteria	p__Proteobacteria	c__Gammaproteobacteria	o__Aeromonadales	f__Aeromonadaceae	g__Aeromonas		0	0	0	0	0	0	0	0	0	0	0	0	0	0	0	0	0	0	0	0	0	0	0	0	0.0016	0	0	0	0	0	0	0	0	0	0	0	0	0	0	0	0	0	0
k__Bacteria	p__Proteobacteria	c__Gammaproteobacteria	o__Aeromonadales	f__Aeromonadaceae	g__Aeromonas	s__Aeromonas_hydrophila	0	0	0	0	0	0	0	0	0	0	0	0	0	0	0	0	0	0	0	0	0	0	0	0	0.0016	0	0	0	0	0	0	0	0	0	0	0	0	0	0	0	0	0	0
k__Bacteria	p__Proteobacteria	c__Gammaproteobacteria	o__Alteromonadales				0	0	0	0	0	0	0	0	0	0	0	0	0	0	0	0	0	0	0	0	0	0	0	0	0	0	0	0	0	0	0	0	0	0	0	0	0	0	0	0	0	0	0
k__Bacteria	p__Proteobacteria	c__Gammaproteobacteria	o__Alteromonadales	f__Pseudoalteromonadaceae			0	0	0	0	0	0	0	0	0	0	0	0	0	0	0	0	0	0	0	0	0	0	0	0	0	0	0	0	0	0	0	0	0	0	0	0	0	0	0	0	0	0	0
k__Bacteria	p__Proteobacteria	c__Gammaproteobacteria	o__Alteromonadales	f__Pseudoalteromonadaceae	g__Pseudoalteromonas		0	0	0	0	0	0	0	0	0	0	0	0	0	0	0	0	0	0	0	0	0	0	0	0	0	0	0	0	0	0	0	0	0	0	0	0	0	0	0	0	0	0	0
k__Bacteria	p__Proteobacteria	c__Gammaproteobacteria	o__Alteromonadales	f__Pseudoalteromonadaceae	g__Pseudoalteromonas	s__Pseudoalteromonas_unclassified	0	0	0	0	0	0	0	0	0	0	0	0	0	0	0	0	0	0	0	0	0	0	0	0	0	0	0	0	0	0	0	0	0	0	0	0	0	0	0	0	0	0	0
k__Bacteria	p__Proteobacteria	c__Gammaproteobacteria	o__Cardiobacteriales				0.00147	0.00446	0.01169	0.02045	0.01453	0.02322	0.012	0.0286	0.03639	0.0209	0.03618	0.00316	0.00969	0.0086	0.00818	0.06023	0.00569	0.0088	0.00721	0.00633	0.00539	0.00479	0.01702	0.11451	0.02034	0.01345	0.01169	0.00822	0.04121	0.01677	0.02998	0.04532	0.05227	0.00749	0.02613	0.01525	0.00433	0.01521	0.03089	0.03744	0.04555	0.00682	0.08638
k__Bacteria	p__Proteobacteria	c__Gammaproteobacteria	o__Cardiobacteriales	f__Cardiobacteriaceae			0.00147	0.00446	0.01169	0.02045	0.01453	0.02322	0.012	0.0286	0.03639	0.0209	0.03618	0.00316	0.00969	0.0086	0.00818	0.06023	0.00569	0.0088	0.00721	0.00633	0.00539	0.00479	0.01702	0.11451	0.02034	0.01345	0.01169	0.00822	0.04121	0.01677	0.02998	0.04532	0.05227	0.00749	0.02613	0.01525	0.00433	0.01521	0.03089	0.03744	0.04555	0.00682	0.08638
k__Bacteria	p__Proteobacteria	c__Gammaproteobacteria	o__Cardiobacteriales	f__Cardiobacteriaceae	g__Cardiobacterium		0.00147	0.00446	0.01169	0.02045	0.01453	0.02322	0.012	0.0286	0.03639	0.0209	0.03618	0.00316	0.00969	0.0086	0.00818	0.06023	0.00569	0.0088	0.00721	0.00633	0.00539	0.00479	0.01702	0.11451	0.02034	0.01345	0.01169	0.00822	0.04121	0.01677	0.02998	0.04532	0.05227	0.00749	0.02613	0.01525	0.00433	0.01521	0.03089	0.03744	0.04555	0.00682	0.08638
k__Bacteria	p__Proteobacteria	c__Gammaproteobacteria	o__Cardiobacteriales	f__Cardiobacteriaceae	g__Cardiobacterium	s__Cardiobacterium_hominis	0.00147	0.00446	0.01169	0.02045	0.01453	0.02322	0.012	0.0286	0.03639	0.0209	0.03618	0.00316	0.00969	0.0086	0.00818	0.06023	0.00569	0.0088	0.00721	0.00633	0.00539	0.00479	0.01702	0.11451	0.02034	0.01345	0.01169	0.00822	0.04121	0.01677	0.02998	0.04532	0.05227	0.00749	0.02613	0.01525	0.00433	0.01521	0.03089	0.03744	0.04555	0.00682	0.08638
k__Bacteria	p__Proteobacteria	c__Gammaproteobacteria	o__Enterobacteriales				0	0	0	0	0	0	0	0	0	0	0	0	0	0	0	0	0	0	0	0	0	0	0	0	0	0	0	0	0	0	0	0	0	0.00138	0	0	0	0	0	0	0	0	0
k__Bacteria	p__Proteobacteria	c__Gammaproteobacteria	o__Enterobacteriales	f__Enterobacteriaceae			0	0	0	0	0	0	0	0	0	0	0	0	0	0	0	0	0	0	0	0	0	0	0	0	0	0	0	0	0	0	0	0	0	0.00138	0	0	0	0	0	0	0	0	0
k__Bacteria	p__Proteobacteria	c__Gammaproteobacteria	o__Enterobacteriales	f__Enterobacteriaceae	g__Pantoea		0	0	0	0	0	0	0	0	0	0	0	0	0	0	0	0	0	0	0	0	0	0	0	0	0	0	0	0	0	0	0	0	0	0.00138	0	0	0	0	0	0	0	0	0
k__Bacteria	p__Proteobacteria	c__Gammaproteobacteria	o__Enterobacteriales	f__Enterobacteriaceae	g__Pantoea	s__Pantoea_ananatis	0	0	0	0	0	0	0	0	0	0	0	0	0	0	0	0	0	0	0	0	0	0	0	0	0	0	0	0	0	0	0	0	0	0.00138	0	0	0	0	0	0	0	0	0
k__Bacteria	p__Proteobacteria	c__Gammaproteobacteria	o__Pasteurellales				2.03415	0.56732	4.29232	12.3623	3.49069	18.0831	13.4341	12.522	31.3829	22.673	18.1389	2.47599	22.9322	22.4995	13.3998	13.8171	4.01794	12.2202	2.84621	5.81465	7.58836	4.11428	1.46782	9.06461	8.28088	17.0801	6.23939	2.7173	7.07869	8.81061	7.40296	7.51031	8.68688	8.80531	8.91137	13.5831	25.5944	11.2035	7.89204	16.3916	16.8274	13.6735	23.1556
k__Bacteria	p__Proteobacteria	c__Gammaproteobacteria	o__Pasteurellales	f__Pasteurellaceae			2.03415	0.56732	4.29232	12.3623	3.49069	18.0831	13.4341	12.522	31.3829	22.673	18.1389	2.47599	22.9322	22.4995	13.3998	13.8171	4.01794	12.2202	2.84621	5.81465	7.58836	4.11428	1.46782	9.06461	8.28088	17.0801	6.23939	2.7173	7.07869	8.81061	7.40296	7.51031	8.68688	8.80531	8.91137	13.5831	25.5944	11.2035	7.89204	16.3916	16.8274	13.6735	23.1556
k__Bacteria	p__Proteobacteria	c__Gammaproteobacteria	o__Pasteurellales	f__Pasteurellaceae	g__Actinobacillus		0	0	0	0	0	0	0	0	0	0	0	0	0	0	0.00019	0	0	0	0	0	0	0	0	0	0	0	0	0	0	0	0	0	0	0	0	0	0	0	0	0	0	0	0
k__Bacteria	p__Proteobacteria	c__Gammaproteobacteria	o__Pasteurellales	f__Pasteurellaceae	g__Actinobacillus	s__Actinobacillus_minor	0	0	0	0	0	0	0	0	0	0	0	0	0	0	0.00019	0	0	0	0	0	0	0	0	0	0	0	0	0	0	0	0	0	0	0	0	0	0	0	0	0	0	0	0
k__Bacteria	p__Proteobacteria	c__Gammaproteobacteria	o__Pasteurellales	f__Pasteurellaceae	g__Aggregatibacter		0.04362	0.02918	0.00571	0.0445	0.05794	0.22332	0.92707	0.06158	0.2436	0.31129	0.03441	0.02106	0.02623	0.05676	0.14102	0.11874	0.04737	0.1308	0.06346	0.12786	0.1925	0.36574	0.00711	0.15241	0.24158	0.04169	0.1606	0.02683	0.06975	0.04132	0.26481	0.02596	0.0197	0.01156	0.06738	0.01982	0.02441	0.00225	0.08362	1.84966	0.11896	0.15982	0.17646
k__Bacteria	p__Proteobacteria	c__Gammaproteobacteria	o__Pasteurellales	f__Pasteurellaceae	g__Aggregatibacter	s__Aggregatibacter_actinomycetemcomitans	0	0.00641	0	0	0.01178	0	0	0	0.00019	0.01307	0	0	0	0	0	0	0	0	0	0	0	0.00405	0	0.05531	0.01883	0.02401	0	0	0	0	0	0.00622	0.00051	0	0	0	0	0	0	0	0.02683	0	0.00177
k__Bacteria	p__Proteobacteria	c__Gammaproteobacteria	o__Pasteurellales	f__Pasteurellaceae	g__Aggregatibacter	s__Aggregatibacter_aphrophilus	0.01556	0.01272	0.00117	0.00821	0.00953	0.01423	0.01881	0.00346	0.01592	0.01557	0.00367	0.00215	0.0062	0.0066	0.01861	0.02636	0.0088	0.00918	0.00206	0.03743	0.01629	0.01911	0	0.00824	0.02412	0.00303	0.0089	0.01622	0.01417	0.00246	0.01953	0.00282	0.00293	0.00229	0.03506	0.00169	0.00435	0.00068	0.02313	0.07526	0.0229	0.00231	0.01858
k__Bacteria	p__Proteobacteria	c__Gammaproteobacteria	o__Pasteurellales	f__Pasteurellaceae	g__Aggregatibacter	s__Aggregatibacter_segnis	0.02806	0.01005	0.00453	0.03629	0.03663	0.20908	0.90827	0.05811	0.18213	0.28265	0.02607	0.01891	0.02003	0.04479	0.12242	0.09238	0.03857	0.12162	0.06139	0.09043	0.1762	0.34259	0.00703	0.08886	0.19863	0.01465	0.1517	0.01061	0.04506	0.01987	0.24528	0.01693	0.00997	0.00927	0.03232	0.01079	0.01838	0.00156	0.06049	1.77439	0.06923	0.15751	0.15611
k__Bacteria	p__Proteobacteria	c__Gammaproteobacteria	o__Pasteurellales	f__Pasteurellaceae	g__Aggregatibacter	s__Aggregatibacter_unclassified	0	0	0	0	0	0	0	0	0.04536	0	0.00467	0	0	0.00537	0	0	0	0	0	0	0	0	8e-05	0	0	0	0	0	0.01052	0.01899	0	0	0.00629	0	0	0.00734	0.00168	0	0	0	0	0	0
k__Bacteria	p__Proteobacteria	c__Gammaproteobacteria	o__Pasteurellales	f__Pasteurellaceae	g__Haemophilus		1.99053	0.53814	4.28662	12.3178	3.43275	17.8597	12.5056	12.4604	31.1382	22.3604	18.1045	2.45494	22.906	22.4427	13.2569	13.6983	3.97057	12.0881	2.78275	5.68679	7.39586	3.74791	1.46071	8.9122	8.0393	17.0385	6.07879	2.69048	7.00894	8.76928	7.13815	7.48435	8.66718	8.79375	8.84399	13.5633	25.5697	11.2012	7.80842	14.542	16.7084	13.5136	22.9792
k__Bacteria	p__Proteobacteria	c__Gammaproteobacteria	o__Pasteurellales	f__Pasteurellaceae	g__Haemophilus	s__Haemophilus_influenzae	0.10469	0	0.00849	0.03874	0.01657	0.04696	0.04648	0.03638	0.05527	0.16145	0.06462	0.00424	0.01316	0.00241	0.0487	0.02063	0.00889	0.06303	0.02259	0.02385	0.00475	0.01973	0.00531	0.00455	0.0637	0.07881	0.08473	0.00558	0.00248	0.02492	0.08847	0.01169	0.00565	0.01359	0.01411	0.01006	0.01201	0.00688	0.026	0.09063	0.07672	0.04697	0.03948
k__Bacteria	p__Proteobacteria	c__Gammaproteobacteria	o__Pasteurellales	f__Pasteurellaceae	g__Haemophilus	s__Haemophilus_parainfluenzae	1.88584	0.53814	4.27813	12.279	3.41618	17.8128	12.4591	12.4241	31.083	22.1989	18.0399	2.4507	22.8928	22.4403	13.2082	13.6777	3.96168	12.025	2.76016	5.66295	7.39111	3.72819	1.4554	8.90765	7.9756	16.9596	5.99406	2.68489	7.00646	8.74436	7.04968	7.47266	8.66154	8.78016	8.82989	13.5532	25.5577	11.1944	7.78242	14.4513	16.6317	13.4667	22.9397
k__Bacteria	p__Proteobacteria	c__Gammaproteobacteria	o__Pasteurellales	f__Pasteurellaceae	g__Histophilus		0	0	0	0	0	0	0	0	0	7e-05	0	0	0	0	0.00034	0	0	0	0	0	0	0	0	0	0	0	0	0	0	0	0	0	0	0	0	0	0.00024	0	0	0	0	0	0
k__Bacteria	p__Proteobacteria	c__Gammaproteobacteria	o__Pasteurellales	f__Pasteurellaceae	g__Histophilus	s__Histophilus_somni	0	0	0	0	0	0	0	0	0	7e-05	0	0	0	0	0.00034	0	0	0	0	0	0	0	0	0	0	0	0	0	0	0	0	0	0	0	0	0	0.00024	0	0	0	0	0	0
k__Bacteria	p__Proteobacteria	c__Gammaproteobacteria	o__Pasteurellales	f__Pasteurellaceae	g__Pasteurella		0	0	0	0	0	0	0.00143	0	0.00111	0.00126	0	0	0	0	0.00131	0	0	0.00135	0	0	0	0.00062	0	0	0	0	0	0	0	0	0	0	0	0	0	0	3e-05	0	0	0	0	0	0
k__Bacteria	p__Proteobacteria	c__Gammaproteobacteria	o__Pasteurellales	f__Pasteurellaceae	g__Pasteurella	s__Pasteurella_multocida	0	0	0	0	0	0	0	0	0	0	0	0	0	0	5e-05	0	0	0	0	0	0	0	0	0	0	0	0	0	0	0	0	0	0	0	0	0	3e-05	0	0	0	0	0	0
k__Bacteria	p__Proteobacteria	c__Gammaproteobacteria	o__Pasteurellales	f__Pasteurellaceae	g__Pasteurella	s__Pasteurella_unclassified	0	0	0	0	0	0	0.00143	0	0.00111	0.00126	0	0	0	0	0.00126	0	0	0.00135	0	0	0	0.00062	0	0	0	0	0	0	0	0	0	0	0	0	0	0	0	0	0	0	0	0	0
k__Bacteria	p__Proteobacteria	c__Gammaproteobacteria	o__Pseudomonadales				0	0	0	0	0	0	0	0.00773	0	0	0	0	0	0.00138	0	0.00098	0	0	0.0211	0.01089	0	0	0.00848	0	0.0003	0	0	0	0	0	0.00153	0	0	0	0.00257	0	0.00105	0	0.00488	0	0	0	0.00403
k__Bacteria	p__Proteobacteria	c__Gammaproteobacteria	o__Pseudomonadales	f__Moraxellaceae			0	0	0	0	0	0	0	0.00773	0	0	0	0	0	0.00138	0	0.00098	0	0	0.0211	0.01089	0	0	0.00848	0	0.0003	0	0	0	0	0	0.00153	0	0	0	0.00257	0	0.00105	0	0.00488	0	0	0	0.00403
k__Bacteria	p__Proteobacteria	c__Gammaproteobacteria	o__Pseudomonadales	f__Moraxellaceae	g__Acinetobacter		0	0	0	0	0	0	0	0.00773	0	0	0	0	0	0.00138	0	0.00098	0	0	0.0211	0.01089	0	0	0.00848	0	0.0003	0	0	0	0	0	0.00153	0	0	0	0.00257	0	0.00105	0	0.00488	0	0	0	0.00403
k__Bacteria	p__Proteobacteria	c__Gammaproteobacteria	o__Pseudomonadales	f__Moraxellaceae	g__Acinetobacter	s__Acinetobacter_johnsonii	0	0	0	0	0	0	0	0	0	0	0	0	0	0	0	0	0	0	0	0	0	0	0	0	0	0	0	0	0	0	0	0	0	0	0	0	0	0	0	0	0	0	0
k__Bacteria	p__Proteobacteria	c__Gammaproteobacteria	o__Pseudomonadales	f__Moraxellaceae	g__Acinetobacter	s__Acinetobacter_lwoffii	0	0	0	0	0	0	0	0.00773	0	0	0	0	0	0	0	0.00098	0	0	0.0211	0.01089	0	0	0.00848	0	0.0003	0	0	0	0	0	0.00153	0	0	0	0.00257	0	0.00105	0	0.00488	0	0	0	0.00403
k__Bacteria	p__Proteobacteria	c__Gammaproteobacteria	o__Pseudomonadales	f__Moraxellaceae	g__Acinetobacter	s__Acinetobacter_unclassified	0	0	0	0	0	0	0	0	0	0	0	0	0	0.00138	0	0	0	0	0	0	0	0	0	0	0	0	0	0	0	0	0	0	0	0	0	0	0	0	0	0	0	0	0
k__Bacteria	p__Proteobacteria	c__Gammaproteobacteria	o__Pseudomonadales	f__Moraxellaceae	g__Enhydrobacter		0	0	0	0	0	0	0	0	0	0	0	0	0	0	0	0	0	0	0	0	0	0	0	0	0	0	0	0	0	0	0	0	0	0	0	0	0	0	0	0	0	0	0
k__Bacteria	p__Proteobacteria	c__Gammaproteobacteria	o__Pseudomonadales	f__Moraxellaceae	g__Enhydrobacter	s__Enhydrobacter_aerosaccus	0	0	0	0	0	0	0	0	0	0	0	0	0	0	0	0	0	0	0	0	0	0	0	0	0	0	0	0	0	0	0	0	0	0	0	0	0	0	0	0	0	0	0
k__Bacteria	p__Proteobacteria	c__Gammaproteobacteria	o__Pseudomonadales	f__Moraxellaceae	g__Moraxella		0	0	0	0	0	0	0	0	0	0	0	0	0	0	0	0	0	0	0	0	0	0	0	0	0	0	0	0	0	0	0	0	0	0	0	0	0	0	0	0	0	0	0
k__Bacteria	p__Proteobacteria	c__Gammaproteobacteria	o__Pseudomonadales	f__Moraxellaceae	g__Moraxella	s__Moraxella_catarrhalis	0	0	0	0	0	0	0	0	0	0	0	0	0	0	0	0	0	0	0	0	0	0	0	0	0	0	0	0	0	0	0	0	0	0	0	0	0	0	0	0	0	0	0
k__Bacteria	p__Proteobacteria	c__Gammaproteobacteria	o__Pseudomonadales	f__Pseudomonadaceae			0	0	0	0	0	0	0	0	0	0	0	0	0	0	0	0	0	0	0	0	0	0	0	0	0	0	0	0	0	0	0	0	0	0	0	0	0	0	0	0	0	0	0
k__Bacteria	p__Proteobacteria	c__Gammaproteobacteria	o__Pseudomonadales	f__Pseudomonadaceae	g__Pseudomonas		0	0	0	0	0	0	0	0	0	0	0	0	0	0	0	0	0	0	0	0	0	0	0	0	0	0	0	0	0	0	0	0	0	0	0	0	0	0	0	0	0	0	0
k__Bacteria	p__Proteobacteria	c__Gammaproteobacteria	o__Pseudomonadales	f__Pseudomonadaceae	g__Pseudomonas	s__Pseudomonas_aeruginosa	0	0	0	0	0	0	0	0	0	0	0	0	0	0	0	0	0	0	0	0	0	0	0	0	0	0	0	0	0	0	0	0	0	0	0	0	0	0	0	0	0	0	0
k__Bacteria	p__Proteobacteria	c__Gammaproteobacteria	o__Xanthomonadales				0	0	0	0	0	0	0	0	0	0	0	0	0	0	0	0	0	0	0	0	0	0	0	0	0	0	0	0	0	0	0	0	0	0	0	0	0	0	0	0	0	0	0
k__Bacteria	p__Proteobacteria	c__Gammaproteobacteria	o__Xanthomonadales	f__Xanthomonadaceae			0	0	0	0	0	0	0	0	0	0	0	0	0	0	0	0	0	0	0	0	0	0	0	0	0	0	0	0	0	0	0	0	0	0	0	0	0	0	0	0	0	0	0
k__Bacteria	p__Proteobacteria	c__Gammaproteobacteria	o__Xanthomonadales	f__Xanthomonadaceae	g__Xanthomonas		0	0	0	0	0	0	0	0	0	0	0	0	0	0	0	0	0	0	0	0	0	0	0	0	0	0	0	0	0	0	0	0	0	0	0	0	0	0	0	0	0	0	0
k__Bacteria	p__Proteobacteria	c__Gammaproteobacteria	o__Xanthomonadales	f__Xanthomonadaceae	g__Xanthomonas	s__Xanthomonas_campestris	0	0	0	0	0	0	0	0	0	0	0	0	0	0	0	0	0	0	0	0	0	0	0	0	0	0	0	0	0	0	0	0	0	0	0	0	0	0	0	0	0	0	0
k__Bacteria	p__Acidobacteria						0	0	0	0	0	0	0	0	0	0	0	0	0	0	0	0	0	0	0	0	0	0	0	0	0	0	0	0	0	0	0	0	0	0	0	0	0	0	0.00083	0	0.00151	0.00172	0
k__Bacteria	p__Spirochaetes	c__Spirochaetes					0.01303	0.03705	0	0.06589	0.01874	0.0764	0.06891	0.02098	0.03135	0.06987	0.01095	0.00562	0.01005	0.00523	0.00552	0.03803	0.05735	0.05145	0.01747	0.03556	0.04155	0.0653	0.01179	0.21032	0.18196	0.05797	0.0132	0.00427	0.03561	0.03973	0.03407	0.01785	0.01552	0.01272	0.00851	0.01496	0.00494	0.00076	0.00312	0.00696	0.02405	0.00106	0.01548
k__Bacteria	p__Spirochaetes	c__Spirochaetes	o__Spirochaetales				0.01303	0.03705	0	0.06589	0.01874	0.0764	0.06891	0.02098	0.03135	0.06987	0.01095	0.00562	0.01005	0.00523	0.00552	0.03803	0.05735	0.05145	0.01747	0.03556	0.04155	0.0653	0.01179	0.21032	0.18196	0.05797	0.0132	0.00427	0.03561	0.03973	0.03407	0.01785	0.01552	0.01272	0.00851	0.01496	0.00494	0.00076	0.00312	0.00696	0.02405	0.00106	0.01548
k__Bacteria	p__Spirochaetes	c__Spirochaetes	o__Spirochaetales	f__Treponemaceae			0.01303	0.03705	0	0.06589	0.01874	0.0764	0.06891	0.02098	0.03135	0.06987	0.01095	0.00562	0.01005	0.00523	0.00552	0.03803	0.05735	0.05145	0.01747	0.03556	0.04155	0.0653	0.01179	0.21032	0.18196	0.05797	0.0132	0.00427	0.03561	0.03973	0.03407	0.01785	0.01552	0.01272	0.00851	0.01496	0.00494	0.00076	0.00312	0.00696	0.02405	0.00106	0.01548
k__Bacteria	p__Spirochaetes	c__Spirochaetes	o__Spirochaetales	f__Treponemaceae	g__Treponema		0.01303	0.03705	0	0.06589	0.01874	0.0764	0.06891	0.02098	0.03135	0.06987	0.01095	0.00562	0.01005	0.00523	0.00552	0.03803	0.05735	0.05145	0.01747	0.03556	0.04155	0.0653	0.01179	0.21032	0.18196	0.05797	0.0132	0.00427	0.03561	0.03973	0.03407	0.01785	0.01552	0.01272	0.00851	0.01496	0.00494	0.00076	0.00312	0.00696	0.02405	0.00106	0.01548
k__Bacteria	p__Spirochaetes	c__Spirochaetes	o__Spirochaetales	f__Treponemaceae	g__Treponema	s__Treponema_denticola	0.00752	0.03381	0	0.02449	0.00374	0.05794	0.03038	0.00641	0.02671	0.03299	0.00423	0	0.0057	0.00342	0.003	0.03123	0.01958	0.03442	0.00807	0.02588	0.02303	0.00734	0.00277	0.15285	0.04523	0.03633	0.00344	0	0.01126	0.01144	0.02378	0.01077	0.00696	0.00078	0.00451	0.01108	0.00062	0.00076	0.00109	0.00328	0.01765	0.00047	0.00246
k__Bacteria	p__Spirochaetes	c__Spirochaetes	o__Spirochaetales	f__Treponemaceae	g__Treponema	s__Treponema_vincentii	0.00551	0.00323	0	0.0414	0.015	0.01846	0.03852	0.01456	0.00464	0.03688	0.00672	0.00562	0.00435	0.00181	0.00252	0.0068	0.03777	0.01703	0.0094	0.00969	0.01852	0.05796	0.00902	0.05747	0.13672	0.02164	0.00975	0.00427	0.02435	0.02829	0.01029	0.00708	0.00856	0.01194	0.004	0.00388	0.00432	0	0.00203	0.00368	0.00641	0.00059	0.01302
k__Bacteria	p__Cyanobacteria						0	0	0	0	0	0	0	0	0	0	0	0	0	0	0	0	0	0	0	0	0	0	0	0	0	0	0	0	0	0	0	0	0	0	0	0	0	0	0	0	0	0	0
k__Bacteria	p__Synergistetes	c__Synergistia					0	0	0	0	0	0	0	0	0	0	0	0	0	0	0	0	0	0	0	0	0	0	0	0.00131	0.00262	0	0	0	0	0	0	0	0	0	0	0	0	0	0	0	0	0	0
k__Bacteria	p__Synergistetes	c__Synergistia	o__Synergistales				0	0	0	0	0	0	0	0	0	0	0	0	0	0	0	0	0	0	0	0	0	0	0	0.00131	0.00262	0	0	0	0	0	0	0	0	0	0	0	0	0	0	0	0	0	0
k__Bacteria	p__Synergistetes	c__Synergistia	o__Synergistales	f__Synergistaceae			0	0	0	0	0	0	0	0	0	0	0	0	0	0	0	0	0	0	0	0	0	0	0	0.00131	0.00262	0	0	0	0	0	0	0	0	0	0	0	0	0	0	0	0	0	0
k__Bacteria	p__Synergistetes	c__Synergistia	o__Synergistales	f__Synergistaceae	g__Pyramidobacter		0	0	0	0	0	0	0	0	0	0	0	0	0	0	0	0	0	0	0	0	0	0	0	0.00131	0.00262	0	0	0	0	0	0	0	0	0	0	0	0	0	0	0	0	0	0
k__Bacteria	p__Synergistetes	c__Synergistia	o__Synergistales	f__Synergistaceae	g__Pyramidobacter	s__Pyramidobacter_piscolens	0	0	0	0	0	0	0	0	0	0	0	0	0	0	0	0	0	0	0	0	0	0	0	0.00131	0.00262	0	0	0	0	0	0	0	0	0	0	0	0	0	0	0	0	0	0
k__Bacteria	p__Tenericutes						0	0	0	0	0	0	0	0	0	0	0	0	0	0	0	0	0	0	0	0	0	0	0	0	0.00191	0	0	0	0	0	0	0	0	0	0	0	0	0	0	0	0	0	0
k__Bacteria	p__Tenericutes	c__Mollicutes					0	0	0	0	0	0	0	0	0	0	0	0	0	0	0	0	0	0	0	0	0	0	0	0	0.00191	0	0	0	0	0	0	0	0	0	0	0	0	0	0	0	0	0	0
k__Bacteria	p__Tenericutes	c__Mollicutes	o__Mycoplasmatales				0	0	0	0	0	0	0	0	0	0	0	0	0	0	0	0	0	0	0	0	0	0	0	0	0.00191	0	0	0	0	0	0	0	0	0	0	0	0	0	0	0	0	0	0
k__Bacteria	p__Tenericutes	c__Mollicutes	o__Mycoplasmatales	f__Mycoplasmataceae			0	0	0	0	0	0	0	0	0	0	0	0	0	0	0	0	0	0	0	0	0	0	0	0	0.00191	0	0	0	0	0	0	0	0	0	0	0	0	0	0	0	0	0	0
k__Bacteria	p__Tenericutes	c__Mollicutes	o__Mycoplasmatales	f__Mycoplasmataceae	g__Ureaplasma		0	0	0	0	0	0	0	0	0	0	0	0	0	0	0	0	0	0	0	0	0	0	0	0	0.00191	0	0	0	0	0	0	0	0	0	0	0	0	0	0	0	0	0	0
k__Bacteria	p__Tenericutes	c__Mollicutes	o__Mycoplasmatales	f__Mycoplasmataceae	g__Ureaplasma	s__Ureaplasma_parvum	0	0	0	0	0	0	0	0	0	0	0	0	0	0	0	0	0	0	0	0	0	0	0	0	0.00191	0	0	0	0	0	0	0	0	0	0	0	0	0	0	0	0	0	0
[truncated: 85 more columns]

## Sheet: Table S4
KO	Definition	Definition.Source	QH01	QH02	QH03	QH04	QH05	QH06	QH08	QH10	QH11	QH12	QH13	QH14	QH15	QH16	QH17	QH18	QH19	QH20	QH21	QH22	QH23	QH24	QH25	QH26	QH27	QH28	QH29	QH30	QH31	QH32	QH33	QH34	QH35	QH36	QH37	QH38	QH40	QH41	XS01	XS02	XS04	XS05	XS06	XS07	XS08	XS09	XS10
K00001	alcohol dehydrogenase [EC:1.1.1.1]	Megan	1.18279	2.05456	3.46774	1.86897	0.848639	1.70299	1.41303	1.46875	2.54064	3.19158	1.69496	0.529076	1.84076	2.07379	1.66445	1.86192	0.776526	1.59301	0.626421	1.26711	0.949071	1.59208	0.386715	3.24977	1.937	2.37372	1.74963	0.565373	0.889224	1.54828	2.82396	2.18401	3.0788	1.04538	2.48031	2.59342	1.91284	1.99051	1.26113	2.35545	1.77677	0.798261	1.41063	1.66889	1.64272	1.93722	0.379971
K00002	alcohol dehydrogenase (NADP+) [EC:1.1.1.2]	Megan	0.502886	0.466077	0.209844	0.340873	0.202133	0.304651	0.253865	0.721813	0.187896	0.143284	0.326177	0.225873	0.156779	0.565399	0.173712	0.192794	0.311169	0.504797	0.586331	0.320834	0.14635	0.242565	0.251673	0.331806	0.286263	0.214545	0.223487	0.354866	0.254927	0.291585	0.244861	0.205182	0.188008	0.162419	0.202732	0.147347	0.457669	0.164281	0.323136	0.31325	0.147082	0.331968	0.484492	0.415896	0.271689	0.116693	0.367194
K00003	homoserine dehydrogenase [EC:1.1.1.3]	Megan	2.05662	3.34186	3.56014	2.36381	2.46782	2.19391	1.87799	1.83414	2.43123	2.85356	2.37406	1.78111	2.08368	2.17512	1.9788	2.02399	1.67718	2.08003	1.6857	2.67144	1.60623	2.07837	2.00469	2.76945	3.22442	2.37394	2.38166	1.9542	2.17213	2.05804	2.80524	2.40507	2.84188	2.02834	2.76306	2.90003	2.21376	2.62251	2.17501	2.61638	2.14473	1.91282	2.13338	1.85144	2.29468	2.02274	1.59388
K00004	(R,R)-butanediol dehydrogenase / diacetyl reductase [EC:1.1.1.4 1.1.1.303]	Megan	0.179896	0.23783	0.942291	1.2671	0.339015	1.15135	1.053	1.07847	2.14171	2.68126	1.51895	0.160963	0.856412	1.58068	1.18368	1.41937	0.340077	1.15602	0.301492	0.777665	0.667427	0.90513	0.201622	2.28257	1.032	1.49064	1.58263	0.25473	0.49236	0.71395	1.28356	1.45615	2.47243	1.01643	1.43258	1.80406	0.71742	1.02942	0.685562	2.03732	1.3125	0.456224	1.17401	1.54482	1.93057	1.08003	0.25568
K00005	glycerol dehydrogenase [EC:1.1.1.6]	Megan	1.69869	2.43611	1.70577	0.801482	1.5194	1.2391	0.494327	0.663434	0.87299	0.582368	0.904415	1.17166	1.18142	0.869346	0.738815	0.606248	0.871516	0.679274	1.36561	1.27736	0.707893	0.877469	1.21452	0.631952	1.47241	1.17734	0.823157	1.1006	1.14614	1.18473	1.53377	0.892965	0.539335	0.657336	1.13357	0.789151	1.47795	1.29735	1.44419	0.713455	0.723565	1.14406	0.66444	0.569848	0.689781	0.855814	1.38449
K00007	D-arabinitol 4-dehydrogenase [EC:1.1.1.11]	Megan	0.00274139	0	0	0.00288719	0.000621403	0.00730086	0.0106533	0.00383311	0.00711635	0.00869489	0.0246364	0.000316587	0.000747716	0.00692045	0.00073117	0.00594293	0.000631154	0.0020805	0.000711521	0.00131309	0.00254876	0.00182602	0	0.000646368	0.000585739	0.0093097	0.0157049	0.000909331	0.00621798	0.00321148	0.000325608	0.00203051	0.0124398	0.000271832	0.00288773	0.00203901	0.00021077	0.00146455	0.00390384	0.00945142	0.00121221	0.00732195	0.00526196	0.00148461	0.00916855	0	0.00136199
K00008	L-iditol 2-dehydrogenase [EC:1.1.1.14]	Megan	0.196561	0.253766	0.323781	0.342091	0.517598	0.160677	0.174906	0.250944	0.214782	0.196381	0.259375	0.240754	0.230712	0.227347	0.189482	0.165353	0.37869	0.218668	0.182781	0.404514	0.0989979	0.376305	0.284385	0.195314	0.250403	0.258092	0.32843	0.3876	0.394765	0.389418	0.390316	0.362327	0.238014	0.276817	0.231005	0.274424	0.22499	0.230994	0.292378	0.212351	0.166853	0.274451	0.359091	0.206607	0.253106	0.237029	0.246716
K00009	mannitol-1-phosphate 5-dehydrogenase [EC:1.1.1.17]	Megan	0.0982708	0.0210551	0.11468	0.052518	0.0696417	0.0646226	0.11726	0.0349708	0.199403	0.229533	0.0420977	0.0671475	0.113743	0.166975	0.0486743	0.0478235	0.171396	0.0568358	0.0482498	0.0813636	0.119052	0.130566	0.0813012	0.0884233	0.063847	0.137802	0.0436722	0.0810676	0.064215	0.0982478	0.0658826	0.0659521	0.0794962	0.0895618	0.0413314	0.139998	0.0933565	0.0947102	0.0617467	0.0850067	0.0347971	0.0671887	0.0461301	0.085135	0.0588474	0.105406	0.0629002
K00010	myo-inositol 2-dehydrogenase [EC:1.1.1.18]	Megan	0.297499	0.774404	0.728055	0.630802	0.713372	0.347585	0.212985	0.425347	0.947189	0.200883	0.673468	0.310964	0.490687	0.63408	0.240154	0.37577	0.175453	0.392759	0.16502	0.458226	0.220328	0.266496	0.256538	0.244503	0.443302	0.378901	0.277322	0.520988	0.44313	0.451658	0.301056	0.213059	0.167927	0.404923	0.209937	0.57172	0.537106	0.425412	0.514998	0.391728	0.399435	0.544396	0.777424	0.738429	0.651616	0.166389	0.245207
K00012	UDPglucose 6-dehydrogenase [EC:1.1.1.22]	Megan	2.75111	1.97428	0.788748	2.14671	2.85968	2.16235	2.47044	2.55798	1.47577	1.48337	2.34726	3.71256	2.27414	2.68173	2.5478	2.31822	3.33059	2.58335	3.00166	2.34499	3.03368	2.80978	3.80177	1.87911	1.61312	1.81115	2.68551	3.37692	2.69909	3.03884	2.37855	2.21319	1.98598	2.50776	2.00872	1.97072	1.94133	2.74308	2.69336	2.08987	2.26961	2.9112	2.50372	3.11131	2.20145	1.87458	3.4252
K00013	histidinol dehydrogenase [EC:1.1.1.23]	Megan	0.540701	1.13002	2.27205	1.42127	1.17328	1.38384	1.69136	1.67061	2.04701	1.87177	2.03064	0.940929	0.730644	1.63542	1.58792	1.79504	1.33701	1.03755	1.05555	0.981455	1.1119	1.40939	0.969508	1.9274	1.73126	2.00582	1.67343	1.00328	1.17781	0.905597	1.09795	1.83706	1.92109	1.93489	1.02659	2.25028	1.32137	1.7093	1.99898	2.14936	1.73408	0.823855	1.39485	1.44135	2.10758	1.35339	0.987747
K00014	shikimate dehydrogenase [EC:1.1.1.25]	Megan	6.00106	5.09215	4.88911	5.35925	5.84474	5.92424	4.65602	5.10577	5.90629	5.58076	5.16388	6.02545	6.66221	4.98858	6.07594	5.60993	5.84323	6.06404	5.52752	6.37519	5.87805	5.99957	6.3431	6.58786	7.07736	5.3348	5.58654	5.85169	4.91914	5.94463	7.13857	5.83804	6.54646	5.51732	7.05718	5.47609	5.99739	6.53947	5.64451	5.54212	5.2688	5.66009	4.54416	5.44292	4.67324	6.26585	5.65407
K00015	glyoxylate reductase [EC:1.1.1.26]	Megan	0.554428	0.703899	0.286028	0.661837	0.606642	0.733392	0.535971	0.862329	0.698204	0.702755	0.746575	0.769894	0.836408	1.42241	0.532341	0.718503	0.741732	0.679145	0.719967	0.623084	0.735372	0.72356	0.808214	1.17637	1.02465	0.674181	0.577318	0.691312	0.926012	1.00848	0.846885	0.775911	0.474246	0.526948	0.664709	0.852676	0.953153	0.738299	0.766966	0.829315	0.790588	0.794794	1.25501	1.33546	1.1749	0.420141	0.706927
K00016	L-lactate dehydrogenase [EC:1.1.1.27]	Megan	2.42608	3.35746	2.13352	2.80469	2.42308	1.85698	0.860109	1.56401	1.22722	1.09035	1.41101	1.878	1.55073	1.07812	1.20138	0.905312	1.71128	1.18753	2.00591	2.2084	1.2605	1.69503	2.29163	1.46587	3.18909	2.43548	1.47497	2.23124	2.58785	1.80334	2.12654	1.46244	0.98005	1.38002	1.72823	1.55273	1.7264	2.16065	1.97696	1.22284	1.8237	1.59519	0.977549	0.752334	0.784644	1.52198	2.04747
K00018	glycerate dehydrogenase [EC:1.1.1.29]	Megan	3.69976	2.71188	1.61876	4.1181	4.674	4.2319	3.17074	3.99775	4.16113	3.64063	4.3987	4.49979	4.36684	3.8755	4.11439	4.12619	5.04725	4.13285	3.87847	3.20586	4.04344	3.87804	4.70141	3.5878	3.66798	3.99918	4.22964	4.302	4.08964	3.71692	3.99178	4.44728	4.65825	3.92127	3.38178	4.06236	4.63525	5.13575	5.17801	4.38846	4.52582	4.59298	3.78462	4.24392	4.34286	4.22672	5.12043
K00019	3-hydroxybutyrate dehydrogenase [EC:1.1.1.30]	Megan	0.00416574	0.00387739	0.00130483	0.00313923	0.00189591	0.000964491	0.00405386	0.0117974	0.00137866	0.000326611	0.00131559	0.00153147	0.00240881	0.00214296	0.00122536	0.00691627	0.00464154	0.015295	0.00159412	0.00160093	0.00802416	0.00443535	0.000285013	0.00497714	0.00533381	0.0011252	0.00385503	0.00486522	0.0105662	0.0090869	0.000882267	0.00371611	0.00233987	0.00391219	0.00143932	0.0091425	0.000319883	0	0.00415062	0.00171085	0.00105523	0.000159919	0.000146032	0.00267642	0	0.00259022	0.0108339
K00020	3-hydroxyisobutyrate dehydrogenase [EC:1.1.1.31]	Megan	0.349358	0.509396	0.279499	0.108783	0.115814	0.16552	0.184222	0.111607	0.399172	0.292303	0.146079	0.174417	0.0875695	0.192768	0.129774	0.0981582	0.101531	0.181083	0.261018	0.175467	0.162643	0.218772	0.122264	0.089017	0.305765	0.151449	0.177991	0.169606	0.161888	0.241121	0.187056	0.115865	0.119131	0.100568	0.222513	0.161068	0.13475	0.103645	0.110629	0.190662	0.126293	0.113272	0.113102	0.0773664	0.119456	0.157216	0.151906
K00021	hydroxymethylglutaryl-CoA reductase (NADPH) [EC:1.1.1.34]	Megan	0	0	0	0.000379044	0.000420204	0	0	0	0.00285423	0.00067727	0.000657058	0	0	0	0.000137322	0	0.00113272	0	0	0	0	0	0.000635771	0.00785092	0	0	0.000657292	0	0.000821208	0.000800382	0	0.00298531	0.000922307	0.000367635	0.000319961	0.00116142	0	0.000622679	0.00118271	0.000998112	0.00187143	0	0.000441863	0	0	0	0
K00023	acetoacetyl-CoA reductase [EC:1.1.1.36]	Megan	0.000569551	0.00163494	0.00109973	0.000555825	0.00184854	0.00121934	0.00797212	0.00534071	0.00866029	0.0101874	0.00574967	0.00123529	0.00202116	0.00367297	0.00100029	0.00938567	0.00121099	0.00128729	0.000854807	0.000585705	0.00364198	0.000548437	0.000702554	0.00632599	0.00674315	0.00351743	0.01253	0.00177357	0.00720073	0.00516292	0.00129149	0.00309701	0.0081535	0	0.00233067	0.00693359	0	0.000784778	0.000721065	0.00365904	0.000751024	0.0049669	0.00449345	0.00289639	0.00635702	0.000523793	0.00253003
K00024	malate dehydrogenase [EC:1.1.1.37]	Megan	3.32185	2.26414	1.84647	3.78675	4.75064	3.51798	3.40115	3.92923	3.71783	3.89971	4.01697	3.61396	3.90456	4.34189	3.56844	3.99119	4.29901	4.20016	3.30934	3.75953	3.91567	3.98795	3.8255	4.12072	2.56873	3.05753	4.13641	4.43193	3.79995	4.15652	3.98202	4.60723	4.51522	3.43203	3.66357	3.52864	3.05529	3.84435	3.61723	4.59085	3.94249	3.75401	4.32847	5.28408	4.58684	3.91325	4.80134
K00025	malate dehydrogenase [EC:1.1.1.37]	Megan	0.00194329	0.00479227	0.0607543	0.115909	0.011524	0.0755216	0.280775	0.0793754	0.123229	0.149307	0.145123	0.0113994	0.0457284	0.0942068	0.0896791	0.157419	0.0199496	0.114366	0.0302836	0.0306027	0.0536523	0.037418	0.00830089	0.144069	0.0132206	0.0991517	0.11887	0.0132317	0.070725	0.0281969	0.140943	0.134634	0.166747	0.0895867	0.0486191	0.0897122	0.0467552	0.0493461	0.0650165	0.130985	0.0566447	0.0329135	0.0830341	0.0947515	0.112138	0.0510659	0.0186914
K00027	malate dehydrogenase (oxaloacetate-decarboxylating) [EC:1.1.1.38]	Megan	3.8385	4.25388	4.03164	4.45068	4.92691	3.05012	3.29772	3.82576	2.86553	3.37788	3.89851	3.77893	3.35498	3.12097	3.61736	3.46005	3.94297	2.953	3.07884	4.68508	3.62112	3.73244	3.50161	3.2928	3.36224	3.76932	4.15764	3.80207	4.48203	4.28103	3.69979	5.05105	3.95323	3.65156	3.23201	4.23343	3.21886	3.41916	3.52566	3.47637	4.34464	3.05383	3.55721	3.09278	3.20961	3.93891	4.22557
K00029	malate dehydrogenase (oxaloacetate-decarboxylating)(NADP+) [EC:1.1.1.40]	Megan	2.1397	1.05451	0.573942	2.08905	2.29259	2.13815	3.10942	2.59552	2.67456	2.6344	2.26215	2.70842	2.62268	3.45933	2.29743	2.68468	2.82452	3.05261	2.76076	1.69334	2.95631	2.5828	2.77399	2.66954	1.18052	1.83928	2.40136	2.86092	2.3927	2.6518	2.18224	2.28695	2.19538	2.14407	1.85885	2.1166	2.08763	2.29161	2.00229	2.85531	2.36266	2.58616	3.29919	4.08792	3.0428	1.95799	3.4331
K00030	isocitrate dehydrogenase (NAD+) [EC:1.1.1.41]	Megan	0.143131	0.719659	0.875146	0.136823	0.203806	0.0551583	0.126293	0.102587	0.00606917	0.0107767	0.0973155	0.332749	0.060449	0.0867075	0.137114	0.0512061	0.147868	0.119117	0.180141	0.148432	0.13388	0.152868	0.396543	0.0649997	0.126808	0.129621	0.0925376	0.287515	0.166574	0.122134	0.186061	0.0511653	0.0322723	0.24533	0.133221	0.108641	0.0449748	0.0847383	0.116542	0.0501111	0.11214	0.191384	0.0867417	0.0480832	0.0571857	0.0392571	0.28757
K00031	isocitrate dehydrogenase [EC:1.1.1.42]	Megan	0.269216	0.59353	0.96532	1.44008	0.425349	0.970242	1.62229	1.27278	1.74908	2.35035	1.36459	0.257006	0.58	1.38752	1.07804	1.64955	0.512073	1.26289	1.04237	0.475979	1.04684	1.30898	0.311481	2.15494	0.65955	1.39479	1.86421	0.429449	0.869033	0.708025	0.826718	1.4961	1.94167	1.07731	0.747643	1.95646	0.595484	1.01143	0.928499	1.94491	1.53103	0.612331	1.54713	1.44107	1.99179	1.03109	0.584009
K00033	6-phosphogluconate dehydrogenase [EC:1.1.1.44]	Megan	1.27691	1.8944	3.01136	2.76729	1.79007	2.52448	2.37305	2.35529	4.46547	4.74836	3.23244	0.95684	2.70179	3.66361	2.18346	3.00713	1.2608	2.59621	1.04549	2.35612	1.56543	2.01718	1.00031	4.10661	2.93534	3.18954	2.58529	1.34557	1.98399	2.17998	3.36447	3.29206	3.72845	2.01777	3.02315	3.77408	2.90476	2.10486	1.86252	3.90995	3.13563	1.83454	3.28019	4.34283	4.17036	3.04868	1.22991
K00034	glucose 1-dehydrogenase [EC:1.1.1.47]	Megan	0.0791701	0.208809	0.0330423	0.0472653	0.152311	0.0294061	0.0992169	0.0127445	0.0242303	0.00979578	0.0271843	0.134325	0.00478164	0.00171547	0.0977981	0.010015	0.0256846	0.0235287	0.0779005	0.052933	0.0199151	0.0393163	0.17281	0.00761144	0.0488754	0.0151048	0.0278762	0.173692	0.109189	0.0271972	0.0984241	0.00506683	0.00940856	0.0339313	0.0214697	0.0815371	0.0853154	0.0682609	0.0565917	0.0108283	0.909495	0.0608005	0.0271957	0	0.00241317	0.0066257	0.163267
K00036	glucose-6-phosphate 1-dehydrogenase [EC:1.1.1.49]	Megan	0.922614	1.33558	2.50955	2.47449	1.09455	2.239	2.11053	2.26094	3.87818	4.07571	2.76715	0.570175	2.41571	3.36561	2.04283	2.61339	0.923693	2.1106	0.794852	1.70019	1.45456	1.62973	0.571038	3.53857	2.30712	2.72882	2.20211	0.87802	1.46481	1.80318	2.25911	2.59062	3.03511	1.7578	2.36544	3.51983	2.65606	1.82201	1.4677	3.52613	2.68676	1.44324	2.83629	3.52907	3.69245	2.39464	0.789375
K00038	3alpha(or 20beta)-hydroxysteroid dehydrogenase [EC:1.1.1.53]	Megan	0	0	0	0	0.0033947	0	0	0.00361305	0	0	0	0	0.00296935	0	0	0	0	0.00386623	0.000941871	0	0	0	0	0	0	0	0	0	0	0	0.000474342	0	0	0	0	0	0	0.000432355	0	0.000806345	0	0.00121617	0	0	0	0	0
K00040	fructuronate reductase [EC:1.1.1.57]	Megan	0.143089	0.131961	0.0290326	0.0721616	0.13182	0.0370996	0.0418668	0.0623044	0.01333	0.0242392	0.0777502	0.160943	0.0235177	0.0345804	0.0999807	0.0383793	0.0989173	0.0756605	0.091459	0.123467	0.0658279	0.0830998	0.191121	0.0398087	0.125508	0.0910307	0.1156	0.105671	0.109583	0.120227	0.0485843	0.0727536	0.0620829	0.0707681	0.0774465	0.0844886	0.027264	0.124184	0.192718	0.0392184	0.0418071	0.0900042	0.0229322	0.015926	0.01616	0.0463159	0.161072
K00041	tagaturonate reductase [EC:1.1.1.58]	Megan	1.07497	0.438482	0.155869	0.429414	0.605904	0.567156	0.0320791	0.575304	0.13409	0.0360299	0.376839	0.674972	0.572237	0.214306	0.62874	0.468901	0.68807	0.565928	0.285093	0.68668	0.730502	0.445513	0.940237	0.131314	0.344703	0.339666	0.534428	0.483631	0.406249	0.673138	0.323316	0.064009	0.12704	0.561369	0.0806243	0.164927	0.123369	0.472709	0.292871	0.146494	0.429303	0.381568	0.241277	0.373969	0.033715	0.661678	0.837447
K00042	2-hydroxy-3-oxopropionate reductase [EC:1.1.1.60]	Megan	0.0467844	0.0376272	0.0313005	0.0317651	0.0648428	0.013951	0.0318773	0.021957	0.00614639	0.00851212	0.029252	0.0770273	0.0123739	0.00778928	0.0317265	0.0204127	0.104095	0.0202819	0.0498779	0.0742634	0.0449588	0.0635579	0.0681615	0.0117122	0.0584404	0.0923478	0.0494668	0.0942918	0.0379407	0.0578129	0.0317708	0.0636569	0.0110436	0.0824153	0.0098617	0.151569	0.034672	0.0827328	0.069267	0.00298374	0.0288742	0.025368	0.00541705	0.00687818	0.00679381	0.00932532	0.0661797
K00043	4-hydroxybutyrate dehydrogenase [EC:1.1.1.61]	Megan	0.0871163	0.234521	0.0204108	0.0577868	0.110984	0.0179517	0.0356748	0.140565	0.013375	0.00672642	0.0280953	0.112364	0.00662353	0.0316646	0.012535	0.0252177	0.0936223	0.110592	0.126578	0.0728814	0.131556	0.119966	0.19828	0.158177	0.0939519	0.0148513	0.019157	0.142294	0.0854491	0.12783	0.140641	0.0229349	0.0161623	0.0283455	0.0553737	0.0334362	0.00267789	0.0655089	0.0617926	0.0119631	0.0711582	0.0701804	0.0399073	0.0152321	0.0186519	0.00744983	0.165185
K00044	estradiol 17beta-dehydrogenase [EC:1.1.1.62]	Megan	0.00149993	0.00842955	0.0155114	0.00287918	0	0.00377774	0	0.00213707	0.00372276	0.00101782	0	0	0.003089	0.00194343	0.00308783	0	0	0.00310454	0.00104239	0.00185268	0.000866708	0.000920973	0.00477737	0.00610172	0.000987389	0.00441147	0.00165952	0	0.00215978	0.0056197	0.00683196	0.00131623	0.00290319	0.0061403	0.00862665	0.00426737	0.00287583	0.00235695	0.000767116	0.00562967	0.00494983	0.00176417	0	0.00103049	0.00151297	0.00217183	0.00194224
K00045	mannitol 2-dehydrogenase [EC:1.1.1.67]	Megan	0.00394112	0.00246851	0.00181448	0.0012659	0.00245588	0.0050232	0.0010404	0.00112242	0.00338407	0.00121502	0	0.00066815	0.0023016	0	9.96372e-05	0.00201218	0.0161963	0	0.0169503	0.00103409	0.015071	0	0.000400019	0.00364935	0.0320625	0.00150206	0.00164637	0.00459607	0.00310016	0.00050359	0.00183836	0.000881684	0.00340581	0	0.00156788	0.00246191	0.000682825	0.000670253	0.00206621	0.00327883	0.00128285	0.00148882	0.000320603	0.0033528	0.000723909	0.0117732	0
K00046	idnO; gluconate 5-dehydrogenase [EC:1.1.1.69]	KEGG Website	0.181247	0.161924	0.0614473	0.0951326	0.184541	0.0711107	0.099227	0.151273	0.200445	0.128809	0.107614	0.214723	0.0544106	0.0531628	0.118013	0.0648132	0.15434	0.103078	0.121653	0.165122	0.115694	0.156589	0.247445	0.21051	0.178855	0.111339	0.157365	0.131865	0.160204	0.186142	0.101904	0.132459	0.0964438	0.111755	0.117741	0.148592	0.0572315	0.166304	0.26902	0.0503471	0.0700099	0.117883	0.0329554	0.0331843	0.0176837	0.0722332	0.286332
K00048	lactaldehyde reductase [EC:1.1.1.77]	Megan	0.82873	1.41939	1.04094	0.801685	1.07089	1.40958	0.504605	0.819875	0.728712	0.224765	0.960831	1.3719	1.23479	0.715081	0.929169	0.458415	1.06048	0.517947	1.11348	1.08161	0.753098	0.879898	1.44726	0.560553	1.20184	1.1399	0.754897	1.01994	1.18239	1.04999	0.998644	0.855707	0.506202	0.970573	0.859606	0.714332	1.36559	1.22837	1.49158	0.665511	0.978547	1.20333	0.86116	0.503386	0.586744	0.500852	1.14159
K00050	hydroxypyruvate reductase [EC:1.1.1.81]	Megan	0.0313432	0.00879465	0.0111144	0.0117865	0.0593297	0.0154744	0.0388613	0.012361	0.0102313	0.0118184	0.0163263	0.076143	0.01047	0.00807329	0.0258147	0.0131068	0.165409	0.0133073	0.0430278	0.0188648	0.0334872	0.0706409	0.0717325	0.00272303	0.0190019	0.0694543	0.0445614	0.065014	0.03429	0.0574152	0.00682084	0.0217661	0.0319452	0.0766453	0.00671359	0.128022	0.00500545	0.0917873	0.0552382	0.00530841	0.00872718	0.0115486	0.00636389	0.00302041	0.0145312	0.00401176	0.0712781
K00052	3-isopropylmalate dehydrogenase [EC:1.1.1.85]	Megan	2.28342	2.70533	3.58052	3.48081	3.29049	3.16685	2.54544	2.54801	3.67084	3.46407	3.70065	2.90135	3.47693	3.86631	2.79345	2.9046	2.60404	2.42365	2.35629	3.1502	1.895	2.77812	2.7248	4.00494	4.26255	3.27734	2.71302	3.14776	2.97481	2.96846	3.93153	3.37791	3.25364	2.97357	3.2951	3.91491	3.79713	3.92615	3.43012	3.21667	2.81948	3.09114	3.98511	3.77124	3.78522	2.82834	2.33284
K00053	ketol-acid reductoisomerase [EC:1.1.1.86]	Megan	2.49337	3.38686	4.13652	3.3562	3.26465	3.63893	2.4179	2.67109	4.14475	3.81266	3.84317	2.3557	3.55053	3.43465	3.18671	3.18556	2.48499	2.5081	2.03633	3.17956	2.01968	2.78673	2.43764	3.54438	4.08143	3.84819	2.82016	2.4954	2.73714	2.95281	3.58873	3.33612	3.62416	2.93266	3.42418	3.72718	3.77792	4.33282	3.41713	3.33903	3.12147	3.22239	3.02482	3.08328	3.7681	3.58356	2.15879
K00054	hydroxymethylglutaryl-CoA reductase [EC:1.1.1.88]	Megan	0.525507	1.24045	1.88808	0.261738	0.349695	0.413289	0.552023	0.256682	0.592089	0.670746	0.26459	0.288437	0.376028	0.561777	0.295716	0.223235	0.234938	0.291054	0.204106	0.287773	0.383934	0.357264	0.218821	0.503233	0.916794	0.467367	0.250566	0.155214	0.367491	0.325378	0.469744	0.333374	0.259805	0.29103	0.436932	0.445661	0.517505	0.457049	0.198531	0.39906	0.298101	0.168317	0.382216	0.221336	0.280175	0.413717	0.128336
K00057	glycerol-3-phosphate dehydrogenase (NAD(P)+) [EC:1.1.1.94]	Megan	5.06742	6.85971	4.49052	4.90719	6.07537	4.59316	5.33423	4.7089	5.01065	4.82805	5.03419	6.3412	5.04704	5.20163	4.70493	4.53092	5.29948	4.69256	4.86801	4.52068	4.31197	4.86154	5.37219	5.20615	4.63709	4.46928	4.96458	5.62265	5.03412	4.48542	5.29141	5.40386	4.99379	4.70153	5.22447	5.32487	4.30629	5.42151	5.25371	4.89826	4.72322	5.41582	5.65382	5.42421	5.40462	4.83163	5.91767
K00058	D-3-phosphoglycerate dehydrogenase [EC:1.1.1.95]	Megan	2.75673	2.98696	2.94647	2.54732	3.21282	2.41875	3.21216	2.68298	2.5204	2.42715	2.64974	3.39849	2.91674	3.04069	2.72261	2.49826	3.33997	2.87185	2.93734	2.39364	3.03567	3.01801	3.46864	2.26562	1.99615	2.21269	2.54521	3.6469	2.87802	3.00002	2.61392	2.79136	2.3771	2.89459	2.34038	2.44686	2.69659	2.74128	2.62112	2.52853	2.64413	3.23343	3.50495	3.57867	3.1969	2.5778	3.54901
K00059	3-oxoacyl-[acyl-carrier protein] reductase [EC:1.1.1.100]	Megan	6.89932	7.25144	7.02466	6.83417	6.77626	7.05137	6.61633	6.45503	6.74346	6.86583	6.77067	6.36506	7.30425	6.92875	6.98514	7.49213	6.97871	6.31482	6.6455	5.4553	7.17791	6.55043	7.44465	7.55131	7.27799	7.00044	6.4733	6.98413	6.24563	6.62271	7.42999	8.17409	7.51497	6.93745	6.84837	7.52536	6.7323	7.42716	7.39114	6.75538	7.41278	6.79728	6.99267	6.1436	8.19231	6.88051	6.61168
K00060	threonine 3-dehydrogenase [EC:1.1.1.103]	Megan	0.0640099	0.214726	0.053326	0.0356125	0.27953	0.0128248	0.00872245	0.0410371	0.014251	0.00276735	0.048136	0.0114338	0.0134553	0.0143124	0.0279138	0.0290573	0.0106809	0.0280491	0.024484	0.132433	0.00544788	0.0213686	0.0635723	0.00291202	0.0277589	0.0234955	0.0421932	0.132987	0.113589	0.018954	0.0494528	0.0601915	0.0105095	0.0326454	0.0395099	0.0373763	0.00604106	0.0177777	0.0692087	0.0189972	0.0153619	0.0857117	0.0520794	0.00550706	0.0223541	0.0487787	0.0622903
K00065	2-deoxy-D-gluconate 3-dehydrogenase [EC:1.1.1.125]	Megan	0.0347056	0.0262584	0.00498075	0.00714939	0.00137973	0.0251554	0.0406661	0.010511	0.00292676	0.00198399	0.00535019	0.0272244	0.00235528	0.00607071	0.00743239	0.0257472	0.0140358	0.0111207	0.0159819	0.0266361	0.00941682	0.00658808	0.00185615	0.000756523	0.0466842	0.0149059	0.000911106	0.00408048	0.0326556	0.0627163	0.00157313	0.00725599	0.00409595	0.039353	0.00543938	0.00251909	0.0782873	0.00218588	0.0205429	0.00550882	0.0187332	0.0216593	0.0520846	0.00848793	0.0758598	0.00868917	0.0204321
K00066	GDP-mannose 6-dehydrogenase [EC:1.1.1.132]	Megan	0.00182392	0.000559174	0	0.0028497	0.000625378	0.00332976	0.0105283	0.00418862	0.00305243	0.0094023	0.00900265	0.000955837	0.000683774	0.00426308	0.00143061	0.00478232	0.00133589	0.000222576	0.00151824	0.000614428	0.00226194	0.00114195	0.00035652	0.00195151	0.000589486	0.00312368	0.0100269	0	0.00460507	0.00403946	0.000983071	0.00554118	0.0125195	0	0.00288169	0.0022795	0.000848474	0.00219035	0.00189107	0.00598015	0.00152447	0.0039208	0.0092744	0.00224116	0.0103896	0.00106322	0.00195768
K00067	dTDP-4-dehydrorhamnose reductase [EC:1.1.1.133]	Megan	2.80464	2.2661	2.05072	3.41014	2.81933	3.1282	4.07082	3.36196	3.40519	4.5169	3.4628	2.81531	3.76452	4.08356	3.19418	3.64604	3.20073	3.4429	2.96548	2.10051	3.30848	3.65596	2.66461	3.85066	1.66722	2.87761	4.01408	3.4285	2.90801	2.77791	2.78806	3.08916	3.88124	3.10207	2.51412	3.55549	2.93435	2.80452	2.77293	4.39434	3.73308	3.57427	3.39091	5.11931	3.95677	2.8938	3.31442
K00068	sorbitol-6-phosphate 2-dehydrogenase [EC:1.1.1.140]	Megan	0.295748	0.495397	0.521228	0.419073	0.626415	0.260073	0.117789	0.196896	0.228761	0.197998	0.291942	0.21895	0.294753	0.263198	0.141175	0.173632	0.431869	0.201287	0.151386	0.543927	0.121096	0.336603	0.346827	0.206705	0.250497	0.302485	0.259378	0.418132	0.415811	0.399988	0.477279	0.403429	0.227087	0.279189	0.3383	0.409839	0.284276	0.305521	0.336547	0.278081	0.143485	0.360914	0.358612	0.216237	0.267603	0.411309	0.304916
K00069	15-hydroxyprostaglandin dehydrogenase (NAD) [EC:1.1.1.141]	Megan	0	0	0	0	0	0.00128187	0.000806798	0.000555855	0	0	0.00195994	0	0	0	0	0	0	0	0.00537953	0	0	0.00118535	0	0	0	0	0	0	0	0.0035983	0.00131356	0	0	0	0	0	0	0	0.00492728	0.00241904	0	0.00561311	0	0	0	0	0
K00073	ureidoglycolate dehydrogenase [EC:1.1.1.154]	Megan	0.0257328	0.0356494	0.00156616	0.00837436	0.0133764	0.00964865	0.00211017	0.00530998	0.00562353	0.00530143	0.00926068	0.0064618	0.0108677	0.00120083	0.00592502	0	0.00241544	0.0118139	0.00753273	0.0144533	0.0047786	0.00479526	0.00768252	0	0.0123999	0.00387568	0.0118621	0.0203262	0.00937529	0.00487575	0.0113089	0.00775332	0.00199254	0.00693539	0.00513061	0.00376852	0.00417393	0.00454323	0.00871607	0.014698	0.010965	0.0181205	0.00360214	0.00432553	0.00731316	0.00517428	0.00602501
K00074	3-hydroxybutyryl-CoA dehydrogenase [EC:1.1.1.157]	Megan	0.741339	1.73662	0.636448	0.491133	0.389938	0.212969	0.42594	0.558829	0.17303	0.263502	0.324119	0.569582	0.220482	0.387797	0.377015	0.23875	0.356794	0.491467	0.743477	0.508034	0.440206	0.471771	0.650641	0.514958	0.348598	0.279827	0.349104	0.555638	0.541451	0.520204	0.576394	0.326177	0.263931	0.299653	0.540835	0.268845	0.303873	0.292231	0.364129	0.211974	0.505689	0.513725	0.512686	0.221466	0.460708	0.170046	0.743682
K00075	UDP-N-acetylmuramate dehydrogenase [EC:1.1.1.158]	Megan	4.67043	4.59348	4.27924	4.7993	4.7698	4.3129	4.84587	4.28259	4.39487	4.13001	4.22859	4.28391	4.68953	4.54066	4.23155	4.34141	4.59866	4.70116	4.32132	4.53475	4.28357	4.43912	5.00863	4.57493	4.66085	4.27159	4.45494	4.72677	4.89717	4.51983	5.14487	4.80952	4.42696	4.14699	4.45009	4.19938	4.48993	4.48612	4.12486	4.60624	4.21085	4.20305	4.8893	4.82818	4.70373	4.50725	4.76744
K00076	hdhA; 7-alpha-hydroxysteroid dehydrogenase [EC:1.1.1.159]	KEGG Website	0.0544911	0.0213501	0.00185661	0.0276082	0.0592979	0.0205468	0.0492283	0.0158155	0.0137588	0.00795018	0.0471286	0.042601	0.016635	0.0159432	0.0396908	0.0141702	0.0546552	0.0420824	0.0758412	0.0316776	0.0593616	0.054268	0.0541218	0.0201525	0.0289005	0.0558964	0.0480374	0.0246465	0.0380099	0.05311	0.0296352	0.0537803	0.0214446	0.10212	0.04484	0.0484297	0.0453169	0.0656887	0.0391757	0.0266342	0.0200765	0.027304	0.0318119	0.00666099	0.0108025	0.0133042	0.0519883
K00077	2-dehydropantoate 2-reductase [EC:1.1.1.169]	Megan	1.12604	1.34038	1.1023	1.17213	1.49359	1.24876	1.2626	1.86173	1.80683	1.46722	2.01374	2.05755	1.6665	2.34693	0.939902	1.72718	1.90681	2.56646	0.737223	0.769421	2.51237	0.961943	1.00425	1.29685	1.20018	1.14225	1.16711	0.906711	1.16043	1.67447	0.953662	1.28782	1.76346	2.12462	0.989611	2.17057	1.73052	1.36508	1.89424	1.53742	1.82583	1.23576	1.97608	1.84642	2.07884	0.797735	0.677115
K00078	dihydrodiol dehydrogenase / D-xylose 1-dehydrogenase (NADP) [EC:1.3.1.20 1.1.1.179]	Megan	0.00501889	0.018224	0.0019305	0.00275714	0.00556505	0.00194909	0.00165935	0.00341336	0.0016837	0.00190519	0.00839889	0.0156544	0.00396112	0.00161763	0.00507809	0.00513296	0.00295107	0.0666544	0.00207735	0.00681252	0.00915134	0.00146441	0.00417108	0.0025063	0.00418892	0.00383167	0.00144845	0.00571961	0.00324315	0.00313225	0.00360395	0.00683293	0.00219489	0	0.00437234	0.00330998	0.00150505	0	0.00261802	0.00172514	0.0116479	0.00435641	0.00467491	0.00243688	0.00426856	0.00110542	0.00317473
K00079	carbonyl reductase 1 [EC:1.1.1.184 1.1.1.189 1.1.1.197]	Megan	0.738926	0.550466	0.108183	0.39783	0.683457	0.631688	0.42822	0.972604	0.201388	0.0944726	0.319904	0.688288	0.444711	0.483374	0.401461	0.644293	0.719516	0.96823	0.810884	0.579871	0.726308	0.660296	0.761631	0.58304	0.270359	0.265637	0.582634	0.483852	0.395833	0.631139	0.495574	0.942561	0.618386	0.401209	0.327355	0.130104	0.428579	0.344901	0.566104	0.549468	0.491439	0.296274	0.458663	0.561062	0.346444	0.677837	0.715034
K00082	5-amino-6-(5-phosphoribosylamino)uracil reductase [EC:1.1.1.193]	Megan	0	0	0.0090936	0	0.00801035	0.00126032	0.00661835	0.000828471	0	0.000646981	0.001927	0.0640411	0.00169502	0.00141499	0.147316	0.316881	0.0350476	0.00789492	0.0428084	0	0.0326873	0.0120656	0.018969	0.00128187	0	0.00175871	0	0.40576	0.00635228	0.0185736	0.00614484	0.0449066	0.00154501	0.0469013	0.002845	0.00962564	0.00292599	0	0.00745302	0	0.00302801	0	0.00194382	0.00147213	0	0.0141424	0.0913006
K00086	1,3-propanediol dehydrogenase [EC:1.1.1.202]	Megan	0.624427	0.728956	0.179243	0.516112	0.734831	0.707556	0.144362	0.372561	0.377345	0.148923	0.580031	0.826572	0.83617	0.314009	0.475482	0.302451	0.797078	0.284948	0.655719	0.58254	0.389534	0.575989	0.973592	0.245753	1.07598	0.55688	0.441175	0.662715	0.697694	0.677741	0.664321	0.597739	0.319021	0.505263	0.526554	0.35118	0.907978	0.76154	1.04093	0.357485	0.455174	0.742515	0.289606	0.283802	0.261125	0.348715	0.783218
K00087	xanthine dehydrogenase molybdenum-binding subunit [EC:1.17.1.4]	Megan	0.0697002	0.117146	0.0427471	0.103822	0.0243642	0.069668	0.0707704	0.0964453	0.0668689	0.0585355	0.064075	0.0604294	0.0500152	0.0743099	0.0683304	0.0414309	0.0916433	0.0663037	0.0671802	0.061372	0.0616645	0.0786735	0.0435812	0.107949	0.109965	0.163557	0.0903141	0.0500392	0.102248	0.0993566	0.0818386	0.0870295	0.0856709	0.0611384	0.0395985	0.0671398	0.0865438	0.0448437	0.0648351	0.0369645	0.0859551	0.0821612	0.057585	0.046646	0.0717156	0.0400551	0.0488346
K00088	IMP dehydrogenase [EC:1.1.1.205]	Megan	6.59519	6.76847	6.14005	6.09749	7.84619	7.00123	5.00552	5.55723	6.13082	5.78852	6.39164	7.15958	6.98566	6.15224	6.05075	5.56102	6.35658	6.42109	5.48758	7.87986	5.27593	6.26175	6.96513	6.87156	7.70359	5.97897	6.2118	7.99245	6.41801	6.62361	7.88516	7.88205	7.35605	5.83361	7.13665	6.42824	6.3229	7.52214	7.58091	6.64711	6.24541	6.58095	7.15351	7.34279	7.00607	8.00781	7.70667
K00090	gluconate 2-dehydrogenase [EC:1.1.1.215]	Megan	0	0	0	0	0	0.000931543	0	0	0	0	0	0	0	0	0	0	0	0	0.000315907	0	0	0	0	0	0	0	0	0	0	0	0	0	0	0	0	0	0	0	0.000550876	0.000540902	0	0	0.000478913	0	0	0	0
K00091	E1.1.1.219; dihydroflavonol-4-reductase [EC:1.1.1.219]	KEGG Website	0.101654	0.0898992	0.0437839	0.160407	0.0453632	0.11677	0.561386	0.272186	0.199703	0.337835	0.198318	0.0400741	0.0885514	0.298814	0.17256	0.119237	0.1028	0.14369	0.160669	0.119941	0.166569	0.14093	0.0398241	0.364252	0.219764	0.12146	0.0827925	0.0368698	0.224622	0.181546	0.134605	0.0706281	0.10936	0.166591	0.112359	0.107064	0.236839	0.0485183	0.0536225	0.127256	0.383494	0.214436	0.426873	0.105082	0.379111	0.0903189	0.0756624
K00094	galactitol-1-phosphate 5-dehydrogenase [EC:1.1.1.251]	Megan	0.00229083	0	0	0.000366444	0	0	0	0	0	0	0	0	0	0	0.000531031	0	0	0	0	0.00239474	0	0	0.00370544	0.000845113	0	0	0.00222405	0	0	0.0163269	0	0	0	0.0149274	0	0	0	0	0.000491363	0	0	0	0	0	0	0	0
K00096	araM, egsA; glycerol-1-phosphate dehydrogenase [NAD(P)+] [EC:1.1.1.261]	KEGG Website	0.0667018	0.202872	0.0765896	0.0802626	0.255493	0.0122075	0.0448948	0.109886	0.110923	0.0162392	0.154195	0.0481497	0.0733152	0.0671334	0.0450172	0.0541704	0.0844519	0.0433569	0.0522304	0.186725	0.0430333	0.120195	0.0930593	0.0450216	0.0478483	0.0370144	0.0887124	0.176891	0.114525	0.0866778	0.0624322	0.0762104	0.038197	0.0722733	0.0694671	0.0456826	0.0250239	0.0610078	0.085018	0.0437235	0.0477673	0.0890167	0.0452478	0.0256508	0.0262814	0.0586905	0.0752657
K00097	4-hydroxythreonine-4-phosphate dehydrogenase [EC:1.1.1.262]	Megan	1.96675	1.046	1.20365	2.78313	1.972	2.21925	2.84241	2.92774	3.01944	3.07635	2.55491	2.15639	2.22121	3.3802	2.62826	3.28859	2.48883	2.85056	2.24217	1.70616	2.56287	2.53294	2.24122	3.30831	0.914017	2.3694	3.10671	2.4204	2.04037	2.05938	2.27131	3.19397	3.60816	2.53352	1.91208	2.92905	1.81811	2.19684	2.50055	3.30495	2.73183	2.4548	3.12045	3.95158	3.58143	2.54788	2.41087
K00098	idnD; L-idonate 5-dehydrogenase [EC:1.1.1.264]	KEGG Website	0.00385677	0.00367284	0.00750913	0.015744	0.024736	0.00203367	0.00163717	0.00868492	0.00796695	3.88684e-05	0.00984057	0.00673016	0.0157086	0.000915764	0.010272	0.0126795	0.0162085	0.0094708	0.00363194	0.0712776	0.00707125	0.0173349	0.0109492	0.00146576	0.0354601	0.000882043	0.0136369	0.011884	0.013357	0.0789847	0.0162102	0.0172464	0.00137726	0.0158017	0.0110112	0.0104497	0.00353684	0.000866124	0.00455011	0.00464197	0.00647886	0.00389606	0.00744177	0.0706305	0.0361082	0.00286069	0.0031134
K00099	1-deoxy-D-xylulose-5-phosphate reductoisomerase [EC:1.1.1.267]	Megan	3.90085	2.77608	2.58937	4.33583	4.49796	4.40978	4.44217	4.16594	5.01863	4.5465	4.68181	4.04133	4.68431	4.92412	4.6316	4.11182	4.36268	4.68451	4.41321	4.16213	3.81763	4.53576	4.75696	4.63905	3.68299	4.42264	4.55377	4.70704	4.18352	4.36672	4.99245	5.5297	5.16243	4.45523	5.08425	4.31739	4.3409	4.80322	4.61141	4.54274	4.30453	5.04804	4.71773	6.11986	5.02293	4.67939	4.6588
K00100	[EC:1.1.1.-]	Megan	3.60246	5.48851	4.34171	3.44903	5.24136	3.19293	2.52963	2.70469	2.78221	2.26484	3.50021	3.24021	3.37173	2.86086	2.89049	2.41607	4.36649	3.59663	4.82359	5.1447	3.07521	4.25572	4.15433	2.71011	4.89613	3.22449	3.18358	4.4905	5.18179	3.94064	4.9316	3.39847	2.48007	3.02986	4.0254	3.27649	3.52111	3.80808	4.54649	2.90971	3.3703	3.40518	3.44445	2.20677	2.69951	2.82139	4.40876
K00101	L-lactate dehydrogenase (cytochrome) [EC:1.1.2.3]	Megan	0.0675209	0.104119	0.893719	1.06589	0.231148	0.879182	1.13185	0.924938	1.314	1.95093	0.964758	0.1152	0.557224	1.1653	0.809569	1.32437	0.18168	0.624637	0.273809	0.353939	0.42411	0.703039	0.0775275	1.38187	0.532261	0.863824	1.06724	0.172352	0.469191	0.320538	0.518241	1.07751	1.12901	0.473468	0.869358	1.39111	0.483327	0.492316	0.516916	1.55567	1.27792	0.417452	0.936219	1.02212	1.40699	0.68585	0.188877
K00102	D-lactate dehydrogenase (cytochrome) [EC:1.1.2.4]	Megan	0.939312	1.30287	1.26467	1.96522	1.63271	2.071	1.2232	1.51132	2.12764	2.23846	2.14468	1.26598	2.08258	1.96319	1.67857	2.00565	1.51345	1.48295	1.20278	1.87077	1.22756	1.70886	1.35208	2.79138	2.77702	2.17275	1.79902	1.07616	1.4703	1.52407	2.49032	2.28065	2.34096	1.50651	2.06512	2.16728	2.03628	2.23184	1.98149	2.25745	1.79937	1.51729	1.46309	1.65663	1.91468	1.47714	0.96517
K00103	L-gulonolactone oxidase [EC:1.1.3.8]	Megan	0.000305613	0.000303533	0.000613457	0.00152484	0.00067894	0.00578746	0.012234	0.00968757	0.00429401	0.00726389	0.00528651	0.000345901	0.00160907	0.00353607	0.00120229	0.00580117	0	0.00286484	0.00138972	0.000989172	0.00202134	0.00129096	0	0.00276722	0.00811683	0.00706841	0.0149413	0	0.00658394	0.0071586	0.00141577	0.00534364	0.00836122	0.00142245	0.00203744	0.0045238	0.000922216	0.00258089	0.000821213	0.0140578	0.000810086	0	0.00674449	0.000811037	0.00617977	0.00197898	0.00948245
K00104	glycolate oxidase [EC:1.1.3.15]	Megan	0.788242	1.62474	0.715114	1.26541	0.864876	0.622036	0.948655	1.02174	1.09943	2.03216	1.21527	1.07543	0.425313	1.08825	0.954205	1.2721	0.304803	0.835745	0.818864	0.771735	0.564311	0.74954	1.44135	1.65112	0.582421	1.06771	1.29879	1.42535	1.01253	0.448307	1.20532	0.84543	1.3093	1.00878	0.708929	1.82956	0.368894	1.07818	1.05935	1.69337	1.02825	0.781757	0.766258	0.86377	1.42927	0.775898	1.29814
K00105	alpha-glycerophosphate oxidase [EC:1.1.3.21]	Megan	0.143766	0.0956534	0.141312	0.056826	0.0432859	0.0456288	0.038701	0.00963578	0.0991323	0.146697	0.0201217	0.0132711	0.214124	0.0696742	0.0213886	0.0335716	0.0501765	0.0459202	0.024613	0.0827845	0.0240417	0.0670238	0.0130409	0.065637	0.386975	0.116564	0.0839371	0.0135488	0.0701542	0.0282244	0.185228	0.0408557	0.0458809	0.0257336	0.0332699	0.0249769	0.170646	0.0528624	0.0712621	0.152331	0.0182877	0.0417174	0.0264334	0.0615212	0.0411127	0.103577	0.0481007
K00108	choline dehydrogenase	Megan	0.000735755	0.00232742	0	0.00540706	0.00195699	0.00799215	0.0209085	0.00783856	0.0164356	0.0187448	0.0200868	0.00289377	0.00191084	0.0123578	0.00239328	0.0170685	0.00159024	0.00225888	0.00423442	0.00124309	0.00381172	0.00419904	0.00229014	0.00438691	0.00449858	0.0090353	0.026019	0.000763709	0.0087575	0.0106447	0.00309542	0.00886918	0.0213765	0.0015981	0.00454886	0.0092577	0.00173219	0.00459616	0.00240568	0.0174345	0.00334278	0.0161213	0.0159519	0.00124686	0.0144914	0.000938844	0.00788019
K00111	glycerol-3-phosphate dehydrogenase [EC:1.1.5.3]	Megan	1.84796	1.94972	1.25075	1.95039	2.67588	2.32259	1.14714	1.49457	2.13421	1.46431	1.88902	1.45099	2.97795	1.43478	2.04836	1.46381	1.82918	1.74007	1.40158	3.06375	1.21001	1.88685	1.88428	1.87062	3.80925	2.19353	1.32411	1.88495	1.90445	2.31119	2.38071	2.03067	1.83565	1.74017	2.66103	1.45355	2.902	2.58029	2.8024	1.35156	1.75854	2.82767	1.96548	1.42891	1.78391	2.61914	1.49732
K00112	glycerol-3-phosphate dehydrogenase subunit B [EC:1.1.5.3]	Megan	0.739863	0.389801	0.560176	0.712667	0.94162	0.645702	0.31965	0.430791	0.869327	0.419203	0.801371	0.595998	0.843222	0.469597	0.665536	0.571345	0.616259	0.549792	0.338062	0.777189	0.334752	0.544064	0.807106	0.330919	0.694449	0.679168	0.52677	0.797912	0.670187	0.715221	0.573989	0.645634	0.435774	0.650415	0.596111	0.560423	0.914412	1.14634	0.961839	0.535675	0.496405	1.07628	0.657753	0.573394	0.623852	1.08856	0.703632
K00113	glycerol-3-phosphate dehydrogenase subunit C [EC:1.1.5.3]	Megan	0.904413	0.442095	0.60576	1.01013	1.23763	0.899403	0.403072	0.524771	1.18733	0.721717	1.01075	0.829962	1.11783	0.614515	0.869252	0.945634	0.875591	0.840375	0.431558	0.90797	0.416919	0.729322	1.07758	0.4385	0.720935	0.998452	0.629024	1.0969	0.998002	0.914653	0.638659	0.773379	0.645534	0.821566	0.893511	0.779763	1.16588	1.56298	1.37628	0.642465	0.680668	1.52698	0.855647	0.993428	0.985467	1.38306	0.878538
K00116	malate dehydrogenase (quinone) [EC:1.1.5.4]	Megan	0.314207	0.258737	1.03663	1.35875	0.419497	1.20577	0.898355	1.1887	2.10072	2.58853	1.56621	0.24036	1.05641	1.36933	1.37368	1.77207	0.439345	1.14456	0.515358	0.941133	0.722945	1.08301	0.246097	2.15297	1.21161	1.97027	1.64315	0.404056	0.641142	0.78357	1.42614	1.88428	2.3191	1.14602	1.62262	2.17697	0.899032	1.04496	0.874798	1.92861	1.60798	0.545347	1.25683	1.5572	1.82915	1.39857	0.310007
K00117	quinoprotein glucose dehydrogenase [EC:1.1.5.2]	Megan	0.000301601	0	0	0	0	0.00131272	0	0.000162384	0.00028478	0	0.00100356	0.000326979	0	0	0.00615745	0	0	0.000228421	0.000476574	0.000179879	0.000386889	0	0.000417498	0.00783946	0	0	0	0	0	0.000450751	0.000383737	0	0.000530781	0	0	0	0	0	0	0.000372956	0	0	0.00033744	0.000874826	0	0.000812514	0
K00119	[EC:1.1.99.-]	Megan	0	0	0	0	0	0	0	0.00181916	0	0.000473548	0	0	0.00133391	0	0	0	0.000694416	0.0045708	0.000474229	0.00167929	0.00412141	0.00351995	0	0	0.0544292	0	0	0	0	0	0.00828895	0	0	0	0	0.00320406	0	0	0.00271608	0	0	0	0	0	0	0	0
K00120		No Description	0.0291099	0.0559218	0.0316438	0.0241283	0.0431951	0.0162754	0.319441	0.0343949	0.0414702	0.0539645	0.0158433	0.0154778	0.00882741	0.0846496	0.0195846	0.00501251	0.049159	0.033323	0.0168484	0.0678095	0.0419036	0.0387742	0.0242932	0.150798	0.0880907	0.0344723	0.0364415	0.0171801	0.0394145	0.0494499	0.0477121	0.0781004	0.0209498	0.0153705	0.0116983	0.0639328	0.0375323	0.0124328	0.0406001	0.027656	0.0413742	0.0311663	0.0986703	0.0166658	0.0515304	0.00969935	0.0232974
K00121	S-(hydroxymethyl)glutathione dehydrogenase / alcohol dehydrogenase [EC:1.1.1.284 1.1.1.1]	Megan	0.0874312	0.269844	0.667321	1.10752	0.432447	0.47408	0.621953	0.871121	1.26987	1.45062	0.969671	0.07439	0.507039	0.883437	0.703408	1.0831	0.199295	0.61273	0.251335	0.60585	0.381187	0.532413	0.101096	1.17112	0.561192	1.05409	0.97788	0.311386	0.44112	0.279191	0.736696	1.08303	1.42911	0.622573	0.462597	1.42458	0.44603	0.672592	0.63355	1.16342	0.939926	0.391362	0.766836	0.864632	1.19425	0.993871	0.25864
K00122	formate dehydrogenase [EC:1.2.1.2]	Megan	0.859646	1.19884	0.742598	2.08423	1.5464	1.66889	1.2384	1.62216	1.51702	2.09392	2.19371	1.42462	1.49288	2.05691	1.63878	1.89385	1.47849	1.04657	1.21377	1.37901	1.23326	1.46921	1.46325	1.84033	1.82309	1.49609	1.77806	1.11484	1.44625	1.28425	1.2978	1.17763	1.69203	1.19332	1.28841	2.45424	1.8385	1.65093	1.8431	2.36969	2.01384	1.59105	1.4929	1.62547	1.74631	1.18331	1.16225
K00123	formate dehydrogenase, alpha subunit [EC:1.2.1.2]	Megan	1.19025	1.24503	0.571688	1.74473	1.4453	2.34603	1.69255	1.34986	3.63692	2.22255	2.52814	1.53563	2.89495	2.13051	1.94139	1.61475	1.83818	1.88102	1.8623	1.33939	1.69504	1.4534	1.34445	1.43449	1.49679	2.73598	1.49794	1.34917	1.6144	1.85648	1.49983	1.84981	1.55917	2.56482	1.85866	2.151	3.11214	2.73368	1.90765	1.73732	2.19104	1.681	2.15693	2.81259	2.78281	2.36076	1.45542
K00124	formate dehydrogenase, beta subunit	Megan	0.254609	0.0824572	0.177804	0.520368	0.351292	0.960272	0.723097	0.467624	1.56779	0.923298	0.872146	0.282842	1.20189	0.839802	0.728328	0.573519	0.456506	0.628939	0.374621	0.376235	0.519701	0.413203	0.230101	0.677724	0.574355	0.861453	0.437542	0.311432	0.461707	0.506247	0.432991	0.585609	0.555826	0.635945	0.621365	0.737389	1.30708	0.819662	0.549442	0.742313	0.769577	0.498852	0.881132	1.05824	1.12488	1.06656	0.333706
K00127	formate dehydrogenase, gamma subunit	Megan	0.119602	0.0458784	0.00944811	0.0729041	0.139763	0.0634277	0.140118	0.0639735	0.0314493	0.044288	0.105635	0.129676	0.039759	0.0514845	0.10306	0.0410463	0.269559	0.0982681	0.22814	0.0804748	0.138981	0.195333	0.125826	0.0487672	0.0643099	0.163882	0.148203	0.149338	0.128241	0.145654	0.0624248	0.105504	0.0738757	0.295108	0.107084	0.19675	0.0615993	0.274664	0.137802	0.0740952	0.0921948	0.0829158	0.0750597	0.0132027	0.0274966	0.0358024	0.139452
K00128	aldehyde dehydrogenase (NAD+) [EC:1.2.1.3]	Megan	0.116273	0.301884	0.0572161	0.181594	0.114602	0.299115	0.308909	0.26608	0.121219	0.115539	0.152043	0.181229	0.0781011	0.148596	0.0976324	0.140466	0.241006	0.114833	0.376397	0.106127	0.277215	0.753355	0.143673	0.156574	0.141784	0.18848	0.169945	0.138978	0.15041	0.183445	0.113266	0.144839	0.83171	0.192579	0.112354	0.148366	0.423911	0.128872	0.125356	0.112483	0.159305	0.49979	0.146625	0.0648564	0.160655	0.0382527	0.0970575
K00129	aldehyde dehydrogenase (NAD(P)+) [EC:1.2.1.5]	Megan	0.000159975	0.00898446	0	0.000657162	0.00063623	0.000224519	0.000102381	0.00218719	0.00124872	0	0.00400241	0.00237532	0.00107609	0.000868405	0.00255371	0.000608164	0.00247687	0.000675454	0.00103753	0.000468818	0.00379467	0.0058685	0.00161642	0	0.00241736	0.000558419	0.000844844	0	0.00108517	0.00228309	0.000928456	0	0.00152362	0.000834955	0.000359207	0.00176502	0.00059571	0.000411403	0.00114777	0.000906621	0.000964219	0.00248939	0.00175363	0.00478427	0.00291545	0.00109835	0.00176585
K00130	betaine-aldehyde dehydrogenase [EC:1.2.1.8]	Megan	0.00874271	0.00763463	0.0108838	0.00796521	0.00969536	0.00739568	0.0238797	0.00800843	0.042369	0.0255582	0.0138179	0.00309213	0.0052424	0.0142394	0.00275065	0.0279793	0.00451847	0.00561714	0.00388911	0.0126368	0.00485704	0.0133347	0.00511364	0.0463902	0.0301921	0.0117766	0.0303964	0.0100418	0.018688	0.0274654	0.0109721	0.0112993	0.021997	0.00169547	0.0195496	0.0181157	0.00540372	0.00574811	0.00358182	0.0161913	0.00745259	0.0155426	0.0169481	0.00535631	0.0195948	0.0147386	0.00497137
K00131	glyceraldehyde-3-phosphate dehydrogenase (NADP) [EC:1.2.1.9]	Megan	0.218499	0.598175	1.4938	0.141276	0.273421	0.179279	0.439782	0.178518	0.151524	0.187416	0.154592	0.287391	0.13542	0.200745	0.214119	0.109434	0.117928	0.0933112	0.115124	0.102092	0.204745	0.210486	0.217942	0.310245	0.396394	0.339481	0.115284	0.130119	0.187734	0.10975	0.0874711	0.0543943	0.0871335	0.339689	0.149915	0.131168	0.0639013	0.283843	0.0964605	0.150904	0.158971	0.070728	0.234006	0.0590726	0.113546	0.0805121	0.153022
K00132	acetaldehyde dehydrogenase (acetylating) [EC:1.2.1.10]	Megan	0.0761945	0.0258849	0.0223422	0.0349457	0.0228565	0.0278339	0.0373271	0.0563335	0.0319754	0.0876219	0.0282796	0.0598867	0.0283834	0.0343374	0.021507	0.0220341	0.0424081	0.023507	0.0152045	0.0294208	0.0249389	0.0494344	0.0321735	0.0427304	0.142634	0.0663822	0.0401825	0.00926889	0.0220542	0.0515854	0.0275167	0.0467844	0.0226207	0.0297406	0.0231568	0.0564675	0.0275778	0.0775639	0.0472879	0.0201631	0.0391545	0.0266703	0.0556445	0.0120515	0.0347622	0.0237195	0.0168726
K00133	aspartate-semialdehyde dehydrogenase [EC:1.2.1.11]	Megan	4.80846	4.77655	4.86559	5.28299	5.38405	5.25869	4.77685	5.2177	6.37678	6.06044	5.33721	4.74741	5.70334	5.89218	5.16295	5.90266	4.89292	5.58067	4.50873	4.70781	4.99607	5.08402	4.84192	5.76812	5.06956	5.19944	5.59178	5.07632	5.07056	5.10129	5.48929	5.91066	5.60067	4.83816	5.14484	5.84766	5.04848	5.3859	5.16575	6.02978	5.45493	4.73504	5.89413	6.72249	5.92491	5.56969	5.46743
K00134	glyceraldehyde 3-phosphate dehydrogenase [EC:1.2.1.12]	Megan	5.92746	6.49762	6.85982	7.51215	6.48231	6.82766	6.35353	6.83693	7.95218	9.8208	7.43072	5.74064	6.78004	8.13872	6.68897	7.3488	5.82725	7.25312	5.73584	6.53008	6.04258	7.201	5.94124	9.09507	7.6295	7.32772	7.52372	6.23416	6.66611	6.4851	8.20713	8.14549	8.71702	6.51719	7.39727	8.28187	6.51812	7.09897	6.2493	8.73402	7.84244	5.89168	7.57925	8.30874	8.31006	6.90044	6.66403
K00135	succinate-semialdehyde dehydrogenase (NADP+) [EC:1.2.1.16]	Megan	0.295676	0.375868	1.09915	1.50689	0.500469	1.2112	1.33123	1.26415	1.86301	2.26825	1.39546	0.217961	1.29357	1.44707	1.36527	1.37693	0.423538	1.50004	0.441093	1.26684	0.714029	1.25411	0.306485	3.42369	2.11599	1.60305	1.16862	0.28302	0.658659	0.969164	2.46576	1.45095	3.42298	0.994672	2.11512	2.0875	1.03457	1.2628	0.862296	1.94677	1.73324	0.588757	1.16593	1.46139	1.49289	1.09695	0.315613
K00140	malonate-semialdehyde dehydrogenase (acetylating) / methylmalonate-semialdehyde dehydrogenase [EC:1.2.1.18 1.2.1.27]	Megan	0.172358	0.33087	0.526462	0.631583	0.55869	0.372749	0.20353	0.386423	1.0512	0.238164	0.688984	0.275459	0.544767	0.654442	0.229449	0.39284	0.170848	0.404592	0.129714	0.341403	0.225316	0.282967	0.155413	0.248134	0.292405	0.335407	0.262192	0.317533	0.306624	0.33923	0.2558	0.164334	0.175712	0.388341	0.194502	0.583443	0.592698	0.422739	0.407314	0.448689	0.406551	0.516766	0.812872	0.708001	0.784041	0.212315	0.224289
K00141	benzaldehyde dehydrogenase (NAD) [EC:1.2.1.28]	Megan	0	0.000270922	0	0	0	0	0	0.00026874	0	0	0	0	0.000331291	0	0	0	0	0	0.000420339	0.00148847	0	0	0	0	0.000571217	0	0	0	0	0	0	0	0	0	0.000230715	0	0	0	0	0	0	0	0.000637232	0	0	0	0
K00143	L-aminoadipate-semialdehyde dehydrogenase [EC:1.2.1.31]	Megan	0	0	0	0	0	0.00168515	0	0	0	0	0	0	0	0	0	0	0	0	0	0	0	0	0	0	0	0	0	0	0	0	0	0	0	0	0	0	0	0	0	0	0	0	0	0	0	0	0
K00145	N-acetyl-gamma-glutamyl-phosphate reductase [EC:1.2.1.38]	Megan	0.678786	1.02391	2.26977	2.22813	1.18504	1.74671	1.48345	1.7282	2.66437	2.46497	2.09514	0.847562	1.47004	1.81106	1.58725	2.12937	1.11472	1.3461	0.894815	0.915679	1.10884	1.44886	0.881273	2.51559	1.38853	2.24455	2.01259	0.858658	1.26384	1.09436	1.29617	2.22698	2.81962	1.66132	1.31892	2.79113	1.45416	1.86581	1.94963	2.48706	2.11672	1.20901	1.71089	2.20499	2.5185	1.57671	0.889181
K00146	phenylacetaldehyde dehydrogenase [EC:1.2.1.39]	Megan	0.00689157	0.00218544	0	0	0	0	0	0	0	0	0	0.00249049	0	0	0	0	0	0	0	0.00240139	0	0	0.0027868	0	0	0	0	0.0071534	0	0	0.00512289	0	0	0	0	0	0	0	0	0	0	0	0	0	0	0	0.0153025
K00147	glutamate-5-semialdehyde dehydrogenase [EC:1.2.1.41]	Megan	1.23953	1.96411	2.91636	1.94321	1.88202	2.28337	1.55599	1.71105	2.72901	2.06081	2.11297	1.53472	1.98088	1.89054	1.94742	2.05261	1.62833	1.44298	1.15199	1.58995	1.29912	1.6924	1.61235	2.0122	2.06353	2.32793	2.1465	1.50909	1.82602	1.57274	1.7593	2.25358	2.12642	1.7826	1.76222	2.3553	2.14357	2.46792	2.17582	2.40543	2.06661	1.65173	1.80122	2.06703	2.28846	2.18036	1.52679
K00151	5-carboxymethyl-2-hydroxymuconic-semialdehyde dehydrogenase [EC:1.2.1.60]	Megan	0	0	0.00375742	0	0.000581949	0	0.000374585	0	0	0	0	0	0	0	0	0	0	0	0	0.00028588	0	0	0	0	0	0	0	0	0	0	0	0	0	0	0	0	0	0	0	0	0	0	0	0	0	0	0
K00153	E1.1.1.306; S-(hydroxymethyl)mycothiol dehydrogenase [EC:1.1.1.306]	KEGG Website	0.128997	0.133089	0.186383	0.15501	0.141024	0.200877	0.093151	0.0726721	0.24779	0.300022	0.13099	0.0392209	0.434806	0.193797	0.219482	0.098916	0.0841836	0.328722	0.0233111	0.450569	0.0609369	0.249157	0.0831661	0.8214	0.803863	0.285509	0.0445197	0.0469655	0.0377362	0.31469	0.757941	0.32497	0.492965	0.0812275	0.70606	0.126673	0.25238	0.294174	0.0896538	0.144873	0.127078	0.0560971	0.0969044	0.0995931	0.074345	0.181051	0.0245348
K00154	E1.2.1.68; coniferyl-aldehyde dehydrogenase [EC:1.2.1.68]	KEGG Website	0	0	0	0	0	0.000621029	0	0.000807888	0	0	0	0	0	0	0	0.000580463	0	0	0.000631814	0.000298309	0	0	0.000346186	0	0	0	0	0	0	0	0	0	0	0	0.000231193	0	0	0	0.000734501	0	0	0	0	0	0	0	0
K00155	[EC:1.2.1.-]	Megan	0.00150883	0.00237389	0.00554194	0.00324381	0.00194107	0.00285673	0.0021203	0.00240741	0.00174523	0.0012565	0.00230945	0.00195521	0.00118614	0.0014105	0.000152144	0.00144854	0.00782143	0.00111542	0.00563073	0.00150326	0.00505167	0.000618762	0.00245636	0	0.00844985	0.00199321	0.00327707	0	0.002648	0.00367541	0.00118404	0.000996065	0.00385027	0.00034677	0.000727839	0.00180564	0.000315821	0.00135015	0.00442354	0.00110584	0.00056744	0	0.000354506	0	0	0.000395755	0.00332948
K00156	pyruvate dehydrogenase (quinone) [EC:1.2.5.1]	Megan	0.8457	1.43114	0.811235	0.889135	1.63808	1.01543	0.57697	0.732818	0.583397	0.295991	0.92596	1.13844	1.10249	0.53276	0.630329	0.483636	1.04918	0.638319	0.864638	1.63396	0.589037	0.93934	1.24179	0.521689	1.51043	0.667567	0.916898	1.2271	1.40118	0.975518	1.13576	1.03053	0.638835	0.762576	0.977163	0.68837	0.960711	1.37908	1.35753	0.665478	0.70891	1.20157	0.577419	0.492045	0.63508	0.856741	1.07396
K00157	aldehyde oxidase [EC:1.2.3.1]	Megan	0	0.00128375	0.000189185	0.0107309	0	0.0020976	0.0179549	0.000363832	0	0.000710322	0.00737651	0.00229891	0.00493369	0.00186423	0.00201086	0.000392117	0.0024999	0.000291995	0.00142269	0.00181364	0.00494569	0.0195336	0.000467714	0.00981395	0	0.0146354	0.0049729	0	0.0117806	0.0291462	0.000214946	0.00206178	0	0.00538342	0.00374824	0.00149523	0.00431328	0	0.00223278	0.00146157	0.0027499	0.000367404	0.00668603	0	0.00380887	0.000174354	0.000428042
K00158	pyruvate oxidase [EC:1.2.3.3]	Megan	0.550499	1.14661	1.08931	0.178956	0.240363	0.276129	0.133017	0.0789467	0.216571	0.389095	0.18005	0.170423	0.257377	0.313055	0.150459	0.0948017	0.182712	0.204851	0.160582	0.246957	0.203204	0.213503	0.167827	0.159242	0.873917	0.269995	0.218681	0.0930247	0.214773	0.24081	0.490903	0.227116	0.205447	0.0910654	0.31965	0.346178	0.503956	0.446686	0.167305	0.311497	0.1806	0.11346	0.11716	0.130069	0.128213	0.379552	0.114136
K00161	pyruvate dehydrogenase E1 component subunit alpha [EC:1.2.4.1]	Megan	0.734325	1.38334	2.43702	0.708945	0.566158	1.03365	1.00112	0.640038	1.33033	1.80601	0.714479	0.347292	1.1433	1.84315	0.702541	0.754117	0.307936	0.982124	0.272739	0.945509	0.563579	0.863518	0.337007	2.14412	2.12959	1.04809	0.419358	0.304759	0.533608	1.03448	1.55902	0.91406	1.04342	0.433164	1.58034	1.08364	0.965315	0.805066	0.340829	1.13099	0.873484	0.349025	1.38891	1.38843	1.17746	0.646713	0.154073
K00162	pyruvate dehydrogenase E1 component subunit beta [EC:1.2.4.1]	Megan	0.703522	1.37495	2.29222	0.733408	0.600624	0.889354	1.09881	0.625156	1.2335	1.76007	0.69473	0.354952	1.07133	1.70305	0.6406	0.679252	0.363155	0.85533	0.282719	0.8006	0.560779	0.831811	0.327998	1.94896	1.99832	0.983535	0.403405	0.307381	0.549699	0.967543	1.37735	0.949543	1.04324	0.443675	1.33364	1.01001	1.00383	0.777074	0.356454	1.00058	0.769321	0.344175	1.31141	1.53048	1.09395	0.601339	0.229418
K00163	pyruvate dehydrogenase E1 component [EC:1.2.4.1]	Megan	0.883984	0.999392	2.15656	2.66495	1.8662	2.12328	1.93075	2.04278	4.11603	3.82898	2.82688	0.576391	2.49288	2.52097	2.00804	2.80051	1.05743	2.15891	0.655523	2.37337	1.04825	1.66597	0.789169	3.52545	2.15978	2.66939	2.61655	1.18733	1.53372	1.72699	2.57748	2.94247	3.31887	1.57858	2.48405	3.54264	2.17797	2.39403	2.07779	3.41365	2.46405	1.47016	2.72375	2.95098	3.44089	2.67828	1.03923
K00164	2-oxoglutarate dehydrogenase E1 component [EC:1.2.4.2]	Megan	0.984732	1.15416	2.6107	2.82876	2.04877	3.08882	3.06605	2.9891	5.74515	4.54529	3.07223	0.69684	3.4335	3.43389	2.66097	3.01436	1.18678	2.42259	0.750636	2.6417	1.41318	2.5021	0.776036	4.35218	2.59425	3.39568	2.44511	1.50454	1.90167	2.47921	3.95703	4.44344	4.21045	1.90703	3.92468	3.32735	3.45993	2.47996	2.19555	3.6346	3.06614	2.29055	3.93921	3.70871	4.50344	4.40415	1.10373
K00169	pyruvate ferredoxin oxidoreductase, alpha subunit [EC:1.2.7.1]	Megan	0.0436433	0.0260942	0.00855642	0.0283007	0.0216843	0.00157458	0.0280982	0.00925356	0.00122571	0.00151029	0.0149294	0.0212136	0	0.0113006	0.00936016	0.00682893	0.00759193	0.00798288	0.0318177	0.0140441	0.0419924	0.0507032	0.0416493	0.00219558	0.0057345	0.00973188	0.00147656	0.0429293	0.0477611	0.00895253	0.0159243	0.00494819	0	0.0193296	0.00648616	0.0269996	0.00948179	0.0146744	0.00754358	0.00312243	0.00854433	0.00615044	0.0236131	0.00366058	0.0114575	0	0.0829482
K00170	pyruvate ferredoxin oxidoreductase, beta subunit [EC:1.2.7.1]	Megan	0.0273365	0.0274982	0.00821018	0.0193896	0.0199462	0.00639132	0.0201079	0.00834249	0	0.00144094	0.011338	0.0242163	0	0.00634725	0.00950788	0.00643911	0.00189146	0.0034657	0.0381768	0.0132613	0.0446675	0.0341208	0.0246411	0	0.00755017	0.00685384	0.00258716	0.0323747	0.0457331	0.00700473	0.0105468	0.0039544	0.00260102	0.0158211	0.00891988	0.015258	0.00434563	0.0119798	0.00595994	0.00154895	0.0128901	0.00333579	0.0108647	0.00515221	0.00313569	0.000645922	0.0477819
K00171	pyruvate ferredoxin oxidoreductase, delta subunit [EC:1.2.7.1]	Megan	0.00733722	0.0100909	0.00914531	0.00155631	0.00355067	0	0.00400934	0.00557443	0.00153111	0	0	0.0272944	0	0	0.000562955	0	0.00350476	0.003123	9.86142e-05	8.64654e-05	0.00267742	0	0.000564891	0	0.00373607	0	0.00154997	0.00145001	0.000875585	0	0.000280374	0	0.00109264	0.00507242	0.00331332	0.0047115	0.00195066	0.000694104	0.000898895	0	0	0.00175308	0.00230676	0	0	0.000860628	0.00103395
K00172	pyruvate ferredoxin oxidoreductase, gamma subunit [EC:1.2.7.1]	Megan	0.0183775	0.0196188	0.00556015	0.0175189	0.0112886	0.00308057	0.0194834	0.00406263	0	0.00104718	0.00471598	0.0221602	0.00163622	0.0103061	0.00880651	0.00287552	0	0.00868504	0.0259685	0.0193942	0.0249462	0.0298339	0.0157439	0.00154866	0.00564968	0.0109984	0.00236186	0.0307146	0.0351822	0.00666148	0.0107883	0.00189971	0.00124393	0.0267794	0.00229354	0.0147111	0.00363308	0.0115855	0.00778915	0.00310248	0.00494658	0.00410577	0.00473438	0.00722408	0.00263125	0	0.0294431
K00174	2-oxoglutarate ferredoxin oxidoreductase subunit alpha [EC:1.2.7.3]	Megan	5.03655	2.52255	0.943129	3.69797	4.87818	4.04874	3.76636	4.6654	2.10987	2.03589	3.53643	5.84044	4.41182	3.97356	4.12636	4.19052	5.91011	4.63008	4.53833	3.6787	5.08653	4.42552	5.97705	2.35036	2.55645	2.9199	3.87493	5.88596	4.28517	4.84823	3.79518	4.74138	3.39229	4.0956	3.34621	2.75127	3.39097	4.69386	4.68529	3.52843	3.85906	4.94344	3.84115	4.56238	3.13344	3.67065	6.2341
K00175	2-oxoglutarate ferredoxin oxidoreductase subunit beta [EC:1.2.7.3]	Megan	5.03449	2.50928	0.874623	3.33477	4.65455	3.34441	2.98383	4.28493	1.66453	1.78123	3.37443	5.39689	3.42342	3.17585	3.74587	3.44064	5.39572	4.04542	4.21147	3.20588	4.58693	3.81988	5.53409	2.18396	2.58408	2.69048	3.37946	5.20835	3.72325	4.23901	3.299	4.22385	2.94051	4.10021	2.82669	2.46716	3.34069	4.59551	4.58599	2.76722	3.41958	4.86319	3.69602	3.78947	2.95273	3.36473	5.76072
K00176	2-oxoglutarate ferredoxin oxidoreductase subunit delta [EC:1.2.7.3]	Megan	2.50664	1.12429	0.517279	1.23418	1.71824	1.66561	0.798084	1.27352	0.684436	0.491655	1.89548	2.25626	1.56004	0.968458	1.34531	1.00741	2.49696	1.03415	1.71334	1.31549	2.26366	1.2315	2.05888	0.542087	1.34373	1.02993	1.13145	1.70702	1.79475	1.83081	1.3522	1.47667	0.853348	1.20405	1.02723	0.905084	1.41447	1.89767	1.95526	1.27519	1.74421	2.59739	0.66928	0.785849	0.709209	1.07708	1.61837
K00177	2-oxoglutarate ferredoxin oxidoreductase subunit gamma [EC:1.2.7.3]	Megan	2.06364	1.05394	0.348194	1.2626	1.72979	1.37611	1.10507	1.4616	0.540138	0.57441	1.17596	2.46225	1.44035	0.813818	1.60118	1.49403	2.1164	1.65934	1.81778	1.36676	1.86052	1.64676	2.23555	0.458781	0.64201	1.00731	1.53817	2.24052	1.51825	1.33711	0.959658	1.34123	1.1567	1.6451	1.22872	0.82219	0.992118	1.55486	1.6847	1.11822	1.12348	1.91516	0.786422	1.1558	0.631155	1.53931	2.13988
K00179	iorA; indolepyruvate ferredoxin oxidoreductase, alpha subunit [EC:1.2.7.8]	KEGG Website	0.128187	0.264909	0.0290354	0.180382	0.108425	0.0171551	0.0175909	0.0168844	0.0101745	0.00511333	0.033762	0.131612	0.0186719	0.00531088	0.0135698	0.00655053	0.034412	0.0287627	0.100996	0.101163	0.018069	0.035092	0.220642	0.0306199	0.0824473	0.0140142	0.0263286	0.165977	0.0818489	0.0424186	0.128354	0.0295402	0.0086362	0.0558516	0.0419491	0.0362572	0.0193807	0.0855954	0.0764537	0.00839359	0.0358139	0.0954743	0.0105778	0.00309967	0.00460182	0.0120232	0.172066
K00180	iorB; indolepyruvate ferredoxin oxidoreductase, beta subunit [EC:1.2.7.8]	KEGG Website	0.0901227	0.237726	0.0249201	0.0233411	0.0634176	0.0147661	0.00882516	0.0205828	0.0144605	0.00359107	0.024181	0.0838335	0.0109941	0.00336272	0.012568	0.00420545	0.0237347	0.0295543	0.078581	0.074998	0.00979984	0.0175364	0.118323	0.042221	0.0561403	0.0138796	0.0139747	0.121815	0.0572104	0.0300495	0.0783698	0.0324212	0.0127998	0.0473643	0.0305204	0.0259631	0.0078453	0.051426	0.0495887	0.0107904	0.0212347	0.0621798	0.00932852	0	0.00147607	0.0085457	0.0621661
K00183	K00183; prokaryotic molybdopterin-containing oxidoreductase family, molybdopterin binding subunit	KEGG Website	0.00290375	0.0163908	0.000569946	0.00873239	0.000411941	0.000421288	0.00609858	0.0390941	0.00164508	0.00299592	0.000322069	0.00083949	0.00157643	0.0152887	0.000673111	0.005119	0	0.00498484	0.00385744	0.000202364	0.00720146	0.0064164	0	0.00299944	0	0.000293942	0	0	0.00394341	0	0.00151097	0.00181166	0.00238479	0.00054061	0.0131741	0.000429008	0.00684648	0	0.000249132	0.0056263	0.0557319	0.000184476	0.0218753	0.00885761	0.0186996	0.000875441	0.000859691
K00184	K00184; prokaryotic molybdopterin-containing oxidoreductase family, iron-sulfur binding subunit	KEGG Website	0.0097225	0.00343989	0.00485779	0.0304716	0.00568872	0.0139588	0.404037	0.120252	0.175063	0.186542	0.0240433	0.00373299	0.0193219	0.148233	0.0118309	0.0281051	0.0201844	0.0555716	0.0454541	0.00801798	0.0638163	0.0638245	0.00244812	0.425728	0.0705624	0.00818806	0.0298211	0.00710131	0.13918	0.0759113	0.0296681	0.0242588	0.0215301	0.0260529	0.0131214	0.033183	0.0252263	0.00178885	0.00804101	0.0993461	0.0731735	0.00717707	0.258677	0.0548175	0.116457	0.00828255	0.0176255
K00185	K00185; prokaryotic molybdopterin-containing oxidoreductase family, membrane subunit	KEGG Website	0.00959549	0.00472032	0.00693269	0.0307678	0.00779685	0.0140088	0.355628	0.093921	0.160563	0.243649	0.0274461	0.00276396	0.0181992	0.128717	0.00986678	0.0292313	0.014134	0.0631408	0.0669001	0.00829249	0.0666079	0.0369361	0.00395561	0.328044	0.101275	0.0122721	0.0414693	0.00703485	0.137047	0.100701	0.0311042	0.0243844	0.0354497	0.0332154	0.0145344	0.0273471	0.0366154	0.00104042	0.00859064	0.0826819	0.0859361	0.00591206	0.193672	0.0388879	0.0843908	0.00982506	0.0137321
K00192	acetyl-CoA decarbonylase/synthase complex subunit alpha [EC:1.2.99.2]	Megan	0.0169866	0.0379546	0.35401	0.811671	0.0903789	0.422047	0.434432	0.722624	0.956562	0.793289	0.463743	0.0313254	0.236062	0.520784	0.429807	0.962051	0.134774	0.368903	0.169461	0.157948	0.237349	0.338538	0.0269825	0.833487	0.152982	0.55914	0.640532	0.10839	0.172802	0.122627	0.332846	0.426315	0.699553	0.470472	0.301487	0.804698	0.244045	0.320967	0.355626	0.836525	0.685819	0.230286	0.585672	0.725589	0.764647	0.541196	0.0937294
K00198	carbon-monoxide dehydrogenase catalytic subunit [EC:1.2.99.2]	Megan	0.95002	1.40225	0.373445	0.89083	1.6093	1.22453	0.311309	0.759563	0.542481	0.236306	1.00562	1.59893	1.0832	0.594714	0.8744	0.477367	1.59701	0.55676	1.26989	1.1463	0.951751	0.953029	1.60899	0.421162	1.89351	1.13837	0.894296	1.15985	1.26789	1.15633	1.05449	0.942538	0.640858	0.93829	0.877688	0.800861	1.45921	1.47562	1.56765	0.604158	0.817038	1.19776	0.454824	0.443923	0.43291	0.590622	1.3721
K00205	formylmethanofuran dehydrogenase subunit F [EC:1.2.99.5]	Megan	0	0.000469987	0.000969658	0	0	0	0	0	0	0	0	0.00642706	0	0.0015925	0.00566861	0	0	0	0.000364595	0.000516428	0	0	0.00839036	0	0	0	0	0	0	0	0.000550849	0.00264189	0	0	0	0.00109482	0	0.0632632	0	0	0	0	0	0	0	0	0.00219391
K00208	enoyl-[acyl-carrier protein] reductase I [EC:1.3.1.9]	Megan	2.74899	0.981583	1.35273	3.63431	2.59464	3.54392	3.56743	4.02546	4.00862	5.28209	4.2314	3.36092	3.20859	4.43381	3.52069	4.71593	2.95523	3.4705	2.23705	2.11144	3.0438	2.64056	2.91175	3.9019	1.42894	3.45412	4.21488	3.17391	2.75377	2.67098	2.74036	4.08978	4.39766	3.38431	2.66171	4.14839	2.87189	3.47576	3.22788	4.63962	4.15571	3.31033	3.91124	5.2365	4.36489	3.64097	3.22191
K00210	prephenate dehydrogenase [EC:1.3.1.12]	Megan	0.0304775	0.0757429	0.537249	0.862641	0.121369	0.530501	0.662863	0.931872	1.17764	1.39938	0.822975	0.0642712	0.335018	0.84184	0.582544	0.970801	0.152976	0.571787	0.123462	0.164599	0.271479	0.231409	0.0762274	1.39099	0.199059	0.907012	0.806804	0.195176	0.318365	0.230832	0.466846	0.870094	1.2649	0.539908	0.227985	1.15218	0.20178	0.402425	0.48532	1.20094	1.01168	0.159032	0.727312	0.889039	1.07777	0.680187	0.107817
K00215	dihydrodipicolinate reductase [EC:1.3.1.26]	Megan	4.662	4.1478	3.9865	4.30862	4.86664	4.35263	4.68304	4.40981	4.91779	3.94059	4.57563	4.91915	5.22066	4.94	4.80012	4.56926	4.75559	4.48605	4.32972	3.93812	4.23075	4.83529	5.00279	4.86921	3.647	4.20683	5.03848	5.60367	4.28492	4.56474	5.24268	5.10462	5.11109	4.62904	4.70276	4.73963	4.48094	4.90923	4.39117	4.56013	4.55918	4.65607	4.69583	5.09066	4.84323	4.70276	4.80405
K00216	2,3-dihydro-2,3-dihydroxybenzoate dehydrogenase [EC:1.3.1.28]	Megan	0.10108	0.125499	0.197522	0.137777	0.115258	0.215056	0.105736	0.0586635	0.225723	0.217246	0.129936	0.0341233	0.368148	0.193434	0.211751	0.103108	0.12911	0.282406	0.0285793	0.414155	0.177098	0.258044	0.0811247	0.714972	0.699682	0.230494	0.0463594	0.0605069	0.0288759	0.288239	0.554477	0.338393	0.311271	0.0662662	0.676415	0.141856	0.242396	0.224126	0.0820943	0.127675	0.0978771	0.0603786	0.103714	0.0886815	0.0497064	0.16533	0.0310229
K00219	fadH; 2,4-dienoyl-CoA reductase (NADPH2) [EC:1.3.1.34]	KEGG Website	0.008499	0.0995777	0.0190753	0.00935272	0.103021	0.00357091	0.00484749	0.0160827	0.011983	0.00213322	0.0121844	0.0176027	0.00105511	0.00405212	0.00987226	0.01741	0.00398265	0.00768733	0.0133411	0.100834	0.00428626	0.00809853	0.0140341	0.00689875	0.0596107	0.00487073	0.0224154	0.125567	0.0490176	0.0038796	0.0339866	0.00761394	0.000962566	0.00478439	0.0160812	0.0266608	0.00186197	0.00185547	0.0199398	0.0124872	0.0040253	0.0201401	0.00780304	0.00705414	0.00663529	0.0146036	0.0094633
K00220	cyclohexadieny/prephenate dehydrogenase [EC:1.3.1.43 1.3.1.12]	Megan	0.00627695	0.0374799	0.0136751	0.00133284	0.0434027	0.0374191	0	0.00168929	0	0.00160761	0.00994421	0.0541696	0.00326784	0	0.0116141	0.00184962	0.0289425	0.0139842	0.00811081	0.00674027	0.0304716	0.00521216	0.0142756	0	0.00671828	0.0189849	0.0305328	0.00335907	0.0287579	0.0856572	0.0250133	0.000454075	0.0015854	0.00888227	0.0170909	0.00504742	0.00127199	0.0371118	0.0195558	0.00596932	0.00209168	0.0120383	0.000321271	0.00145987	0.000988869	0.0187458	0.008086
K00224	[EC:1.3.1.-]	Megan	0.0730559	0.0355454	0.00543764	0.04447	0.0726394	0.0534188	0.091433	0.0377731	0.0150633	0.027986	0.107075	0.0980623	0.0290811	0.0328233	0.0741816	0.0289678	0.115498	0.0692247	0.130257	0.0855879	0.0905286	0.0968486	0.0614973	0.0389914	0.0492165	0.113932	0.0955623	0.0636193	0.0934613	0.115212	0.0317239	0.0640802	0.0338376	0.181058	0.0810249	0.0780685	0.0716541	0.133588	0.0618405	0.040553	0.049734	0.0511538	0.04618	0.0153329	0.0175557	0.0312895	0.0675633
K00226	dihydroorotate dehydrogenase (fumarate) [EC:1.3.98.1]	Megan	4.97728	5.21455	5.77938	7.21055	5.55535	5.37285	5.83817	6.00583	6.46749	7.16219	6.21556	5.0129	5.61261	7.24155	5.5639	5.85195	5.14902	5.99097	6.1127	4.82402	4.84365	5.92095	5.84753	6.98361	4.51244	5.95454	6.45797	5.82946	7.95545	5.34113	5.96546	6.46837	6.34364	5.81588	5.27878	6.85378	6.08451	5.47722	5.38045	6.79187	6.16372	5.24198	7.02265	7.7751	7.21271	5.04388	6.30186
K00228	coproporphyrinogen III oxidase [EC:1.3.3.3]	Megan	0.0235181	0.0447479	0.482626	0.647941	0.0916217	0.42534	0.668074	0.576652	0.85437	1.39021	0.58178	0.0403897	0.236044	0.634255	0.520322	0.960067	0.0872247	0.39861	0.178335	0.173814	0.302616	0.371249	0.0283258	1.00476	0.168292	0.712205	0.86053	0.103449	0.22564	0.19297	0.306504	0.679986	0.877009	0.447627	0.357527	0.964199	0.27632	0.307255	0.357492	1.15991	0.664758	0.248331	0.468918	0.691586	0.853092	0.525175	0.0894429
K00230	menaquinone-dependent protoporphyrinogen oxidase [EC:1.3.5.3]	Megan	0.32261	0.325223	0.515772	0.597581	0.570579	0.804844	0.274722	0.41161	0.839587	0.676819	0.605214	0.205408	0.843983	0.60443	0.474409	0.496631	0.413748	0.40437	0.156386	0.785363	0.26746	0.310502	0.270439	0.355292	0.473036	0.528177	0.452192	0.479874	0.516209	0.527478	0.510745	0.583509	0.377066	0.420598	0.54451	0.423735	0.881855	0.52212	0.459746	0.584271	0.464855	0.537659	0.606161	0.75147	0.696405	0.95855	0.313239
K00231	oxygen-dependent protoporphyrinogen oxidase [EC:1.3.3.4]	Megan	2.89537	2.28598	1.39721	2.4808	3.84892	2.75724	1.60336	2.51951	1.7027	1.59164	2.54405	3.1475	3.29145	2.45295	2.34853	2.31494	3.10621	2.4422	2.00933	3.0987	2.33901	2.2635	3.39925	2.19235	3.14196	2.11123	2.24172	3.24962	2.61547	2.91334	3.28197	3.07718	2.54732	2.38349	2.82876	2.04078	2.983	3.09336	3.01087	2.4857	1.84648	3.24858	2.50288	2.6288	2.04746	2.33551	3.02319
K00239	succinate dehydrogenase flavoprotein subunit [EC:1.3.99.1]	Megan	3.95093	3.31636	2.90809	5.18897	5.71859	4.7443	4.50022	5.13817	5.20503	5.85468	5.89526	4.52602	5.22731	5.90978	4.68203	5.45323	5.33611	5.22207	4.54375	4.53857	4.50045	5.19254	5.20553	6.11164	4.16745	4.53829	5.92891	5.57025	4.81339	4.92569	5.75644	6.85632	6.81301	4.78332	4.64658	5.86247	4.33888	5.69457	5.62118	5.75903	5.62974	4.8574	5.46926	6.43522	6.20978	4.84151	5.7263
K00240	succinate dehydrogenase iron-sulfur subunit [EC:1.3.99.1]	Megan	3.95053	2.69504	2.09806	3.80091	4.85235	3.94375	3.80494	4.39341	4.00925	4.15792	4.12001	4.25397	4.19764	4.42843	4.14501	4.56888	4.53926	4.41851	3.98917	3.71988	3.94151	4.47849	4.97677	4.29662	3.56777	3.45915	4.60714	4.65826	3.95404	4.28313	4.43089	4.78699	4.72991	3.89502	4.02994	3.9573	3.3931	4.47363	4.37641	4.69803	4.04955	4.23925	4.30744	5.43028	4.25191	3.82422	5.51562
K00241	succinate dehydrogenase cytochrome b556 subunit	Megan	2.9544	1.89581	1.83813	2.85468	3.21317	3.13865	3.94605	3.33979	3.16669	3.7589	3.27891	3.02747	3.0253	3.87113	3.24584	3.4019	3.278	3.58315	2.90639	2.90155	3.09007	3.41341	3.18962	3.64093	2.33053	2.87667	3.41154	3.56638	2.76664	3.08064	3.61938	4.01076	3.41745	3.03539	3.46439	3.39568	2.75602	3.00148	3.10925	3.8495	3.43138	3.42064	3.39729	4.34869	3.75924	3.88251	3.68225
K00242	succinate dehydrogenase membrane anchor subunit	Megan	0.140022	0.171401	0.659465	0.255195	0.156225	0.38702	0.589965	0.6464	1.35177	0.521093	0.239408	0.0479573	0.412427	0.640352	0.514857	0.385312	0.106002	0.306191	0.150406	0.409529	0.180333	0.349216	0.0756607	0.758771	0.926091	0.568001	0.184631	0.0353328	0.0713205	0.4063	0.55396	0.536941	0.533781	0.463778	0.722418	0.411848	0.442895	0.34178	0.33548	0.444456	0.407015	0.194808	0.209543	0.396425	0.479409	0.572539	0.08719
K00243	K00243; hypothetical protein	KEGG Website	3.11183	2.92146	1.47856	2.15764	2.90253	2.45262	2.31488	2.14102	1.53482	1.55495	2.12097	3.09457	2.53464	2.32683	2.29778	2.39996	3.34486	2.67157	2.95861	2.23357	3.14077	2.86282	3.42101	1.582	2.08923	1.92173	2.44537	3.5018	2.62422	2.6341	2.47427	2.86602	1.92355	2.20664	2.38119	1.83806	2.46104	2.67207	2.54883	1.97804	2.11719	2.81105	2.03834	2.5829	1.90603	2.06434	3.21522
K00244	fumarate reductase flavoprotein subunit [EC:1.3.99.1]	Megan	0.98013	1.78656	1.06128	1.32621	1.22496	1.3796	1.32773	1.48025	1.88289	1.4657	1.62159	1.37162	1.4833	1.62587	1.44522	1.2444	1.43927	2.16742	1.13579	1.47658	1.42585	1.41234	1.27909	1.19769	1.14674	1.43361	1.11165	1.56004	1.39938	1.41462	1.30352	1.50544	1.16819	1.60969	1.71101	1.65807	1.95237	1.53334	1.10097	1.39693	1.84577	1.3485	1.97566	1.53682	2.15447	1.50124	1.10458
K00245	fumarate reductase iron-sulfur subunit [EC:1.3.99.1]	Megan	0.143087	0.0493128	0.102615	0.311217	0.171707	0.510026	0.295632	0.238791	0.882718	0.534675	0.47917	0.163112	0.740442	0.546034	0.406133	0.307985	0.279592	0.373686	0.211489	0.188509	0.290393	0.221142	0.141466	0.298539	0.348794	0.512694	0.269922	0.200195	0.242247	0.304125	0.279057	0.282019	0.298893	0.386891	0.32781	0.392056	0.777081	0.552581	0.307258	0.380309	0.401294	0.284248	0.452771	0.673105	0.689917	0.645667	0.244216
K00246	fumarate reductase subunit C	Megan	0.136041	0.0460088	0.0963963	0.197384	0.195822	0.291952	0.269037	0.143087	0.594707	0.302381	0.337661	0.182788	0.47978	0.292536	0.334663	0.232108	0.277731	0.205856	0.195161	0.14236	0.258376	0.186941	0.140993	0.123888	0.26093	0.40831	0.193861	0.128992	0.140418	0.209674	0.15361	0.145628	0.173435	0.377432	0.239898	0.296282	0.619502	0.367886	0.250893	0.254292	0.243818	0.277585	0.227895	0.29278	0.200365	0.51248	0.158519
K00247	fumarate reductase subunit D	Megan	0.038791	0.0121316	0.0767424	0.152576	0.0422134	0.286364	0.205405	0.111305	0.411895	0.268414	0.20039	0.0171163	0.352242	0.159316	0.225184	0.144596	0.0723609	0.156707	0.0476377	0.0898415	0.117009	0.0498711	0.00825289	0.0983874	0.198748	0.262367	0.0874648	0.0146907	0.0645783	0.105614	0.102424	0.125233	0.147519	0.127747	0.223233	0.173955	0.593327	0.155807	0.139109	0.220108	0.142351	0.152573	0.164089	0.21353	0.1895	0.458108	0.0851309
K00248	butyryl-CoA dehydrogenase [EC:1.3.8.1]	Megan	0.751753	1.73039	0.578929	0.879391	0.477817	0.403556	0.905502	0.983546	0.308594	0.661757	0.559172	0.676461	0.403198	0.994377	0.56808	0.412537	0.550993	0.813523	0.682156	0.623651	0.786204	0.843508	0.698241	1.04496	0.713434	0.373259	0.396913	0.57458	0.792353	0.644495	0.752018	0.765696	0.460362	0.486869	0.625609	0.428574	0.667458	0.245602	1.04986	0.407184	1.15551	0.926179	1.30268	0.48584	1.19581	0.240465	0.60862
K00249	acyl-CoA dehydrogenase [EC:1.3.8.7]	Megan	0.0816198	0.0428706	0.254888	0.15372	0.151451	0.589227	1.4791	0.316112	0.457154	1.10913	0.774055	0.0592923	0.204728	0.424094	0.482998	0.227784	0.0766179	0.169518	0.0301265	0.148016	0.38812	0.854597	0.0611368	0.367199	0.222903	0.418742	0.180872	0.210124	0.155674	0.190609	0.684902	1.28688	0.268056	0.139521	1.15548	0.423544	0.448917	0.0599514	0.105333	0.52373	0.249207	0.512265	0.815871	0.235089	0.851707	1.37609	0.116116
K00252	glutaryl-CoA dehydrogenase [EC:1.3.8.6]	Megan	0.0464711	0.550171	0.472732	0.0333548	0.0540046	0.0213838	0.0690667	0.0161051	0.0494736	0.0509864	0.0464625	0.0204362	0.0107102	0.0615055	0.0298837	0.0245998	0.0112949	0.074666	0.0208259	0.0488994	0.0807935	0.0890733	0.0216729	0.054771	0.0216778	0.0343033	0.0422882	0.0473535	0.0389153	0.0398675	0.0912942	0.0707004	0.062626	0.0111667	0.134685	0.0135638	0.0168802	0.00023583	0.0129712	0.0616509	0.0702119	0.0249183	0.0586378	0.0356831	0.0742417	0.02239	0.0203337
K00253	isovaleryl-CoA dehydrogenase [EC:1.3.8.4]	Megan	0.00952739	0.00402329	0.00639032	0.045112	0.0225788	0.00917548	0.0263019	0.0070586	0.0193667	0.00553806	0.0301007	0.011299	0.00913595	0.0204977	0.00628122	0.0037302	0.0110682	0.0143598	0.0050669	0.0422432	0.0133798	0.0151219	0.0151069	0.00800031	0.026468	0.00599066	0.0432626	0.0255593	0.0752375	0.0119473	0.0386975	0.0339435	0.0181709	0.0190702	0.0341104	0.0105679	0.0111486	0.0022747	0.0141088	0.00935172	0.0199652	0.00967286	0.0114016	0.00810692	0.0161733	0.00221684	0.00328256
K00254	dihydroorotate dehydrogenase [EC:1.3.5.2]	Megan	0.00760758	0.000425735	0.000585573	0.0123696	0.00258558	0	0.000245183	0.00668851	0	0	0.000992698	0.0032344	0.00041648	0	0.00230291	0	0.00386889	0.00135569	0.00595738	0.00213853	0	0.00532767	0.0031875	0	0.00179525	0.0139783	0.00223437	0	0.0527634	0.00546755	0.00133062	0	0	0.00205582	0	0.000330578	0	0	0.00230366	0	0	0.00191903	0	0	0.00392979	0.00188883	0.00377594
K00255	long-chain-acyl-CoA dehydrogenase [EC:1.3.8.8]	Megan	0.00440134	0	0.00079569	0.00202876	0.000523754	0.00107127	0	0.00033266	0.0095421	0.000597506	0.000818975	0	0	0	0.000281915	0.0016492	0	0.00186408	0.00164167	0.0107813	0	0	0.0012975	0.00108959	0.0101643	0	0	0	0	0.00849078	0.0020018	0.00197434	0.000620375	0	0.00346086	0.00760426	0	0.000882875	0	0.000622038	0	0	0.000394399	0.00179216	0.00234807	0.00267135	0
K00257	[EC:1.3.99.-]	Megan	2.86267	1.89887	1.46988	3.00694	2.85807	2.92411	3.21881	3.35726	3.54445	3.27661	3.33088	2.8191	3.11325	3.30878	3.33534	3.18913	3.16931	3.59403	2.84442	2.59498	3.22732	3.50582	3.16505	4.07894	2.71438	2.95922	3.21776	3.29709	2.53845	2.97929	3.30113	3.73655	4.02559	2.88081	3.27539	3.47301	2.33209	3.2831	3.0815	3.41391	3.59236	2.95502	2.9825	3.89136	3.62457	3.16317	3.61267
K00259	alanine dehydrogenase [EC:1.4.1.1]	Megan	0.591778	0.894838	0.82642	0.35152	0.613743	0.401897	0.302507	0.205235	0.23772	0.390282	0.309139	0.492141	0.327203	0.333593	0.347893	0.229817	0.585404	0.235951	0.328007	0.326579	0.405972	0.447335	0.562857	0.268747	0.653835	0.479047	0.301288	0.393143	0.438314	0.472629	0.427277	0.338721	0.292004	0.399098	0.357408	0.685938	0.39144	0.798866	0.548153	0.309988	0.231364	0.217891	0.167883	0.106933	0.168257	0.293839	0.422311
K00260	glutamate dehydrogenase [EC:1.4.1.2]	Megan	0.17406	0.567271	1.88708	1.21679	0.265748	0.84112	1.15364	1.25333	1.56435	2.11326	1.29166	0.338641	0.57851	1.43901	1.05157	1.40228	0.349934	0.922705	0.457592	0.367038	0.740821	0.80466	0.256677	1.57029	0.491434	1.31681	1.29234	0.349955	0.599522	0.478857	0.72546	0.95899	1.65211	1.19282	0.703018	1.70073	0.700695	0.641956	0.699521	1.65601	1.61727	0.628588	1.21856	1.25708	1.76586	0.923142	0.331717
K00261	glutamate dehydrogenase (NAD(P)+) [EC:1.4.1.3]	Megan	0.468999	0.649048	0.196119	0.50343	0.629744	0.759351	0.185212	0.457615	0.378271	0.130128	0.642025	0.772979	0.824456	0.377849	0.471909	0.341944	0.858655	0.343579	0.671733	0.756082	0.572017	0.58612	0.976914	0.26381	1.08334	0.608561	0.49935	0.625707	0.794114	0.711492	0.764294	0.609263	0.354673	0.467213	0.560535	0.364402	0.901463	0.811491	1.05914	0.39905	0.511032	0.782303	0.330145	0.318468	0.274849	0.362353	0.709714
K00262	glutamate dehydrogenase (NADP+) [EC:1.4.1.4]	Megan	5.86095	4.29165	3.27986	5.20522	5.32055	5.17276	5.07444	5.27986	5.04713	5.10533	5.11314	5.52887	5.76713	5.6673	5.1313	5.93887	5.93105	6.03497	4.6329	4.44288	6.11615	5.26912	5.63724	4.55628	3.30181	4.53311	5.88021	6.46798	4.83205	5.24863	5.22826	5.63463	5.48607	4.55055	4.70044	4.75673	4.48652	5.55722	5.29002	6.07752	5.03922	5.60712	5.33311	7.04264	5.47804	5.34361	6.12831
K00265	glutamate synthase (NADPH/NADH) large chain [EC:1.4.1.13 1.4.1.14]	Megan	0.043542	0.319045	1.24517	0.0717051	0.11877	0.0541905	0.111359	0.126311	0.0431117	0.0194557	0.0762954	0.208343	0.0344454	0.0406735	0.119631	0.0521659	0.10922	0.0498101	0.0817559	0.0910627	0.0960062	0.118119	0.229484	0.0243733	0.0492604	0.129391	0.0924717	0.1277	0.0676677	0.122764	0.0370699	0.0409893	0.0610826	0.246577	0.0427951	0.0741626	0.0174713	0.0776914	0.0479953	0.0419207	0.0486573	0.0593399	0.0320203	0.013171	0.0372636	0.0205983	0.12629
K00266	glutamate synthase (NADPH/NADH) small chain [EC:1.4.1.13 1.4.1.14]	Megan	6.48839	4.37966	2.61109	4.49882	5.97488	4.1002	3.71797	4.73407	2.20172	2.21201	4.28539	6.96591	4.66705	4.7277	4.54125	4.66848	7.65165	5.39793	6.25772	4.48011	6.26031	5.26944	7.5832	3.34586	3.28053	3.5917	4.49891	7.02204	5.2406	5.79193	4.63865	5.27749	4.03363	4.92978	3.864	3.43858	3.8497	5.6433	6.11974	3.91132	4.37255	5.84265	4.66541	5.3767	3.93527	4.03825	7.67047
K00273	D-amino-acid oxidase [EC:1.4.3.3]	Megan	0.179233	0.0575452	0.149305	0.226449	0.0969805	0.043195	0.0703589	0.101962	0.0297834	0.0060216	0.0448659	0.121632	0.0317066	0.0492371	0.0974152	0.00773597	0.0189266	0.139058	0.0576066	0.06834	0.0152012	0.0694387	0.16534	0.0421215	0.0140535	0.102434	0.0678664	0.0304298	0.283988	0.15524	0.0150773	0.0832796	0.0311559	0.0409123	0.0107371	0.0791073	0.0248786	0.015335	0.0524471	0.0491494	0.070248	0.0423071	0.0117958	0.00362622	0.044739	0.0625356	0.0753851
K00274	monoamine oxidase [EC:1.4.3.4]	Megan	0	0	0	0.00320048	0	0	0.0192005	0.00356643	0.00174925	0.0310267	0.000462325	0	0.00193966	0.0201551	0.000690172	0.0101745	0	0.000420921	0.00246102	0	0.0119773	0.00210529	0	0.00508476	0	0	0	0	0.0207559	0.0105816	0	0	0	0.00103472	0.00180107	0.00418767	0.00424066	0	0	0.0028092	0.00288296	0.0096089	0.025601	0.00141277	0.00627499	0	0
K00275	pyridoxamine 5'-phosphate oxidase [EC:1.4.3.5]	Megan	0.263895	0.113226	0.811202	1.12272	0.203523	0.942542	1.56627	1.15444	2.065	2.32962	1.28714	0.127049	1.15437	1.78296	0.854075	1.41164	0.291605	1.04607	0.353962	0.347718	0.718579	0.712742	0.115425	1.95928	0.807431	1.26674	1.09279	0.224079	0.682376	0.674636	0.828125	1.23599	1.68137	0.785216	0.77914	1.54805	1.10372	0.631283	0.569222	1.80817	1.31769	0.545237	1.69128	1.83236	2.04653	1.1686	0.2593
K00278	L-aspartate oxidase [EC:1.4.3.16]	Megan	2.05378	1.55714	1.96665	2.40879	1.72387	1.8994	2.80259	2.6874	2.39225	2.92056	2.49851	2.15334	1.55711	2.46816	2.37205	2.6637	2.39425	2.46576	1.97867	1.71803	2.47761	2.29982	2.38736	2.56762	1.10959	2.12314	2.84746	2.46865	1.86085	1.79689	1.99199	2.84097	3.81517	2.59332	1.68204	4.25233	1.4752	2.49335	2.3343	2.71901	3.20032	2.61352	2.5166	2.96939	2.90456	2.60724	2.19745
K00281	glycine dehydrogenase [EC:1.4.4.2]	Megan	1.47761	0.786147	1.72518	2.73372	0.900224	2.09243	2.28247	3.17498	3.63576	3.86337	2.42452	0.915963	1.85189	3.84126	2.12036	3.06863	1.4358	2.63287	1.1635	1.28829	1.99359	1.85837	1.07065	4.19759	2.46524	2.27663	2.46152	1.26078	1.31222	1.8812	2.70535	2.79612	3.5209	1.80389	2.28833	3.32782	1.77979	1.4993	1.46235	3.48945	2.66935	1.31858	3.32369	4.27846	4.08999	2.13869	0.783577
K00282	glycine dehydrogenase subunit 1 [EC:1.4.4.2]	Megan	1.63643	0.925825	0.259431	0.973979	1.2449	0.881223	0.645255	1.11719	0.253418	0.162656	0.832552	1.79328	0.763835	0.737974	1.17819	1.0598	1.81368	1.44229	1.80779	1.01469	1.55489	1.16847	1.97639	0.282119	0.522217	0.693595	1.01212	1.49741	1.08668	1.16961	0.84792	1.11245	0.917983	1.25689	0.806213	0.542333	0.762857	1.25255	1.22572	0.660529	1.01193	1.33066	0.683457	0.651291	0.503538	1.07031	1.76473
K00283	glycine dehydrogenase subunit 2 [EC:1.4.4.2]	Megan	1.50223	0.931944	0.238129	1.03432	1.28768	0.813563	0.64451	1.14178	0.222565	0.161124	0.852262	1.85913	0.737426	0.696259	1.14126	0.989199	1.85513	1.45403	1.76865	0.996245	1.52735	1.14741	1.9974	0.301549	0.48774	0.628842	1.00305	1.61124	1.11632	1.10971	0.866731	1.14183	0.87222	1.21588	0.785614	0.536184	0.770995	1.25906	1.17596	0.687455	0.953991	1.30384	0.742741	0.656826	0.580693	1.04581	1.73952
K00284	glutamate synthase (ferredoxin) [EC:1.4.7.1]	Megan	1.17289	1.3017	0.438207	1.0176	1.7936	1.85094	0.330974	0.89364	0.702337	0.264442	1.14044	1.6281	1.83874	0.763043	0.971982	0.652431	1.65029	0.692437	1.21725	1.5645	1.09089	1.04039	1.85265	0.621781	2.58559	1.32133	0.966897	1.14065	1.7342	1.6025	1.61433	1.26584	0.668675	0.82242	1.09063	0.835446	1.86001	1.83478	2.19648	0.744421	0.97836	1.499	0.713147	0.59241	0.583543	0.949998	1.37362
K00285	D-amino-acid dehydrogenase [EC:1.4.99.1]	Megan	0.132234	0.135764	0.807951	1.11864	0.216942	1.15287	1.06382	1.24076	1.70989	2.06814	1.28899	0.185106	0.60735	1.22887	1.00368	1.43833	0.295554	0.81512	0.712236	0.361634	0.827846	1.35013	0.12928	1.54476	0.297228	1.50032	1.69593	0.273577	0.568598	0.473015	0.736407	1.27801	2.32307	1.02496	0.637197	1.85526	0.965875	0.747218	0.760477	1.75686	1.45957	0.894426	1.00785	1.33385	1.581	0.986833	0.281023
K00286	pyrroline-5-carboxylate reductase [EC:1.5.1.2]	Megan	1.52994	2.35102	2.80043	2.34433	2.00029	2.75167	1.75785	2.04228	3.16047	2.87497	2.54391	1.52322	2.76843	2.34494	2.19689	2.30615	1.79005	2.15826	1.29171	2.32538	1.3915	2.13762	1.92241	3.57809	3.37866	2.7315	2.46169	1.81843	1.87581	2.07801	3.01733	3.35653	3.67679	2.10038	2.71586	2.79058	2.68551	2.78801	2.60995	2.79989	2.43226	1.90183	2.35507	2.3842	2.86798	2.74858	1.58619
K00287	dihydrofolate reductase [EC:1.5.1.3]	Megan	4.04466	3.57067	3.51896	3.56678	3.84327	3.54378	3.48509	3.41102	3.08905	3.16099	3.36426	2.92107	3.70677	3.39096	3.44888	4.19075	3.3859	3.15205	2.95996	3.69035	3.58876	3.13666	3.36052	3.67565	3.54494	4.34819	3.18591	3.19437	3.49565	3.79782	3.30007	3.48261	3.42576	3.87123	3.37786	3.41121	4.40851	3.78623	3.23873	3.25478	3.02268	3.20383	3.55477	2.7615	2.70842	3.49675	2.70638
K00288	methylenetetrahydrofolate dehydrogenase (NADP+) / methenyltetrahydrofolate cyclohydrolase / formyltetrahydrofolate synthetase [EC:1.5.1.5 3.5.4.9 6.3.4.3]	Megan	0	0	0.000459313	0.0103383	0.00212538	0.0010168	0	0	0.00565845	0	0	0	0	0	0.000488483	0	0	0	0	0	0	0	0	0	0	0	0	0	0	0.0615119	0	0.00688709	0	0	0	0	0	0	0.00257075	0	0	0	0	0	0	0	0
K00289	formyltetrahydrofolate dehydrogenase [EC:1.5.1.6]	Megan	0	0	0	0	0.000910876	0	0	0.0105939	0	0	0	0	0	0	0	0	0	0	0	0	0	0	0	0	0	0	0	0	0	0	0	0.00134505	0	0	0	0	0	0	0	0	0	0	0	0.00127871	0	0	0
K00290	saccharopine dehydrogenase (NAD+, L-lysine forming) [EC:1.5.1.7]	Megan	2.2688	1.6488	1.99985	1.63973	2.21552	1.30524	1.92213	1.73725	1.14406	1.23743	1.59661	2.69131	1.88745	2.31211	1.91691	1.88173	2.75082	2.28384	2.51774	1.21641	2.54197	2.38436	2.62905	1.39326	0.782643	1.38642	1.95275	2.57282	1.95968	2.16739	1.77457	2.18108	1.73054	2.09418	1.55411	1.67493	1.45872	1.97819	1.97837	1.79592	1.67483	2.16049	2.15572	2.78841	1.86505	1.45223	2.96093
K00294	1-pyrroline-5-carboxylate dehydrogenase [EC:1.5.1.12]	Megan	0.00698553	0.0380241	0.00589883	0.0389973	0.0197499	0.0286681	0.248956	0.187416	0.102866	0.0689367	0.0200509	0.0113981	0.0117033	0.13865	0.0136598	0.030743	0.0536512	0.15129	0.0581785	0.0200816	0.133238	0.168228	0.0098979	0.417129	0.0503842	0.011571	0.0201954	0.0566846	0.0972675	0.162481	0.0478738	0.0284018	0.0174209	0.00503689	0.0427607	0.0311625	0.00818037	0.00256302	0.0151032	0.0577624	0.0975468	0.0202414	0.190943	0.0411405	0.0851466	0.00730445	0.0196991
K00297	methylenetetrahydrofolate reductase (NADPH) [EC:1.5.1.20]	Megan	3.03434	3.21323	3.74506	3.24777	3.14745	3.27053	2.70183	2.90625	3.63843	3.77673	3.30915	2.57886	3.151	3.07111	3.27707	3.21965	2.94854	3.13387	2.3529	3.47534	2.8492	2.91136	2.92026	3.78347	3.19359	3.33988	3.21839	2.72407	2.89307	2.95966	3.7096	3.51461	3.61072	2.86687	3.60652	3.5676	2.83092	3.30995	3.12223	3.80605	3.07223	2.86818	2.876	2.80022	3.17962	3.66271	2.91594
K00299	FMN reductase [EC:1.5.1.38]	Megan	0.0021043	0.00500482	0.00309772	0.00050491	0.00335842	0	0.000720575	0.00102417	0.00298041	0.000387695	0	0	0.00183601	0.000847916	0.000365844	0.00321027	0	0.000398429	0.000388252	0.00274968	0.000674841	0	0	0.0069867	0.0084418	0.00159761	0.00218888	0	0.000824342	0.00160687	0.00175977	0.00210998	0.00185165	0	0.00170483	0.000582927	0	0	0.00338515	0.00398864	0	0.00100265	0.000588588	0.00944521	0.00234625	0.0123711	0.00116813
K00300		No Description	0	0	0	0	0	0	0	0	0.00130144	0.00101576	0	0	0	0	0	0.00280363	0	0	0	0	0	0	0	0	0	0	0	0	0	0	0	0	0	0	0	0	0	0	0	0	0	0	0	0	0	0	0
K00302	sarcosine oxidase, subunit alpha [EC:1.5.3.1]	Megan	0.0441447	0.156539	0.0137024	0.0678525	0.0147338	0.0314727	0.0298841	0.0415351	0.0145096	0.0511394	0.041248	0.0515151	0.0220469	0.0624871	0.0335058	0.0241495	0.0383587	0.0321502	0.0271269	0.0206467	0.0327068	0.0382186	0.0360691	0.062686	0.0250313	0.0187133	0.0156031	0.0164772	0.0340563	0.0464129	0.0482781	0.0607266	0.0331435	0.0252591	0.0409312	0.019914	0.0263421	0.0104595	0.0212451	0.0211213	0.0432532	0.017436	0.0478966	0.058058	0.0835032	0.01455	0.0429613
K00311	ETFDH; electron-transferring-flavoprotein dehydrogenase [EC:1.5.5.1]	KEGG Website	0.0977955	0.0693099	0.765833	1.08393	0.26529	1.12167	1.64993	1.21588	1.62928	3.76606	1.1199	0.0963053	0.829751	1.13886	1.18003	1.80626	0.253628	0.891909	0.39434	0.34762	0.662415	0.610703	0.0978357	2.39278	0.335558	1.45175	1.50777	0.182683	0.445224	0.519611	0.712005	1.44892	1.47819	0.747432	1.35685	1.87079	0.632065	0.551977	0.637554	1.95139	1.31106	0.524954	0.995996	1.19501	2.79633	1.34879	0.372495
K00313	electron transfer flavoprotein-quinone oxidoreductase [EC:1.5.5.-]	Megan	0.636239	0.798178	0.276732	0.578011	0.78369	1.10927	0.191928	0.555839	0.361862	0.16198	0.759476	0.847585	0.872564	0.465612	0.481626	0.382282	0.957402	0.419728	0.746725	0.968656	0.63267	0.746533	1.02927	0.374559	1.20853	0.691909	0.589295	0.776598	0.952176	0.923622	0.855829	0.739142	0.407927	0.499659	0.63771	0.493306	0.996816	0.931146	1.16022	0.428985	0.633247	0.84964	0.334107	0.374645	0.330627	0.534696	0.892065
K00316	spermidine dehydrogenase [EC:1.5.99.6]	Megan	0	0.00163496	0.00199707	0	0.000630376	0.00369682	0.0271791	0.0127914	0.00419264	0.00253132	0.00418923	0.000481253	0.00745237	0.00687006	0.00117864	0.00426202	0.00464148	0.0174701	0.000866504	0.00479804	0.00302973	0.00224387	0	0.000982563	0.00331026	0.00406289	0.00517899	0	0.0037292	0.00535763	0.0345361	0.0156806	0.00794316	0.00810146	0.00266917	0.00167097	0.000687237	0.000817405	0.00245072	0.004632	0	0.00537713	0.00314813	0.000564199	0.00430713	0.000875021	0.000492834
K00317	trimethylamine dehydrogenase [EC:1.5.8.2]	Megan	0.0516615	0.075349	0.0658146	0.0303858	0.0124504	0.0416926	0.00361777	0.00101832	0.0240348	0.0301662	0.011532	0.0442031	0.0603314	0	0.0345124	0.00149927	0.0318918	0.0130139	0.00103575	0.0529569	0.00259288	0.0104674	0.01818	0.0108784	0.176645	0.0131855	0.0193548	0.00465195	0.0183266	0	0.0203073	0.0417283	0.0282182	0.00620277	0.0779639	0.0673922	0.0979443	0.0341498	0.0126253	0.0127244	0.0179014	0.021058	0.00794426	0.00737964	0.00161815	0.0718761	0.00773025
K00318	proline dehydrogenase [EC:1.5.99.8]	Megan	0.00419719	0.0045113	0.0029733	0.0222134	0.00373927	0.00963098	0.162059	0.0538918	0.0625074	0.0571489	0.0133564	0.00190021	0.00406563	0.0431084	0.00707952	0.017799	0.002278	0.0442646	0.0210182	0.00270697	0.0152408	0.0251464	0.00340814	0.134507	0.0205012	0.00265872	0.0116581	0.0633761	0.0626322	0.0149218	0.0161171	0.0131053	0.0116838	0.0019589	0.0105942	0.0268313	0.00403682	0.000572357	0.00968371	0.0509898	0.035864	0.00482674	0.120971	0.0177604	0.043687	0.00487822	0.00673543
K00322	NAD(P) transhydrogenase [EC:1.6.1.1]	Megan	0	0	0	0	0	0	0.152955	0	0	0.0237011	0	0	0	0.0341459	0	0	0	0	0.0006194	0.00141099	0	0.00555953	0.000354254	0	0.00204792	0	0	0	0	0	0	0	0	0	0	0	0	0	0.00262788	0.00129015	0	0	0.0282718	0	0.0280987	0	0
K00324	NAD(P) transhydrogenase subunit alpha [EC:1.6.1.2]	Megan	0.0899945	0.0911562	0.139215	0.372936	0.158254	0.630186	0.388808	0.447123	1.0417	0.776723	0.503445	0.173605	0.773521	0.647542	0.442294	0.412182	0.219251	0.516641	0.27351	0.261614	0.392048	0.34456	0.101873	0.820541	0.449819	0.527586	0.294888	0.0662184	0.259753	0.449436	0.424799	0.352036	0.344311	0.23116	0.36595	0.362773	0.741072	0.450383	0.273177	0.586402	0.542977	0.303113	0.547231	0.862393	0.778453	0.726298	0.186061
K00325	NAD(P) transhydrogenase subunit beta [EC:1.6.1.2]	Megan	0.0934337	0.125664	0.212752	0.455515	0.173964	0.654702	0.375184	0.455518	1.30025	0.911665	0.578304	0.0938551	0.910169	0.699946	0.633553	0.562922	0.236923	0.660858	0.129964	0.281821	0.484941	0.29241	0.0691498	0.881394	0.527564	0.551008	0.271106	0.139435	0.322685	0.486373	0.476929	0.397015	0.43081	0.26361	0.366379	0.676564	0.863931	0.464179	0.315283	0.681323	0.672604	0.325801	0.6694	0.972991	1.02024	0.992088	0.179311
K00329	NADH dehydrogenase [EC:1.6.5.3]	Megan	0	0	0	0	0	0	0	0	0	0	0	0	0	0	0	0	0	0	0	0	0	0	0	0.00231126	0.00209446	0	0	0	0	0	0	0	0	0	0	0.00231404	0	0	0	0	0	0	0	0	0	0.00188883	0
K00330	NADH-quinone oxidoreductase subunit A [EC:1.6.5.3]	Megan	1.96143	1.12327	1.54313	1.71508	1.67873	1.72544	2.13642	1.94071	1.51045	2.42387	1.64662	1.58926	1.6003	1.22902	2.19924	2.48248	2.07044	1.69271	2.11553	1.64133	2.10544	1.68041	1.56606	1.22522	0.960035	1.83295	2.16898	1.6861	1.67724	1.27306	1.1151	1.79484	1.75701	2.23571	1.68506	1.94663	1.47909	1.62401	1.8506	2.09456	1.82266	2.14335	1.07245	1.20866	1.53148	2.3223	1.4892
K00331	NADH-quinone oxidoreductase subunit B [EC:1.6.5.3]	Megan	3.23933	1.58132	1.26555	2.84306	2.9375	2.24576	2.49698	3.01371	2.59836	2.79301	2.70894	2.90604	2.87289	3.29554	2.63428	3.57355	3.82063	3.52941	2.78524	2.29525	3.30511	2.59474	3.4967	2.80228	1.27206	2.05315	3.27749	3.50748	2.45039	2.77993	2.68114	3.48119	3.72385	2.82571	2.12526	3.03288	2.09529	2.69527	3.05123	3.51556	3.00741	2.71433	3.13674	4.82941	3.43487	2.86342	3.34548
K00332	NADH-quinone oxidoreductase subunit C [EC:1.6.5.3]	Megan	0.263308	0.391441	1.04366	0.896987	0.720344	0.608172	0.642016	0.89201	1.17377	1.21907	0.996971	0.226686	0.514254	0.724836	0.694024	1.08302	0.578277	0.725375	0.453787	0.592666	0.405172	0.728047	0.295965	1.04753	0.349823	0.989442	1.06753	0.559367	0.614886	0.480333	0.597627	1.22231	1.13232	0.741763	0.688944	1.23254	0.560748	0.735817	0.835513	1.13442	0.985435	0.600376	0.800799	0.805562	1.24514	0.923473	0.332981
K00333	NADH-quinone oxidoreductase subunit D [EC:1.6.5.3]	Megan	0.409947	0.553479	1.42672	1.37288	1.05979	0.915826	0.980754	1.13359	2.04725	1.57618	1.59423	0.414189	0.658988	1.32233	0.98833	1.72557	0.712923	0.983539	0.620907	0.958675	0.565929	1.0851	0.533102	1.66999	0.621715	1.46229	1.64124	0.841491	1.05377	0.803633	1.15288	1.87373	1.98977	1.32421	0.90717	2.04095	0.902666	0.94726	1.10785	1.82409	1.58504	0.862197	1.32193	1.58155	1.75299	1.5466	0.696417
K00334	NADH-quinone oxidoreductase subunit E [EC:1.6.5.3]	Megan	0.365898	0.763147	1.0913	1.09008	0.77557	0.695229	1.03866	0.908097	1.60908	1.83958	1.6502	0.270417	0.630865	1.05038	0.72728	1.22411	0.433945	0.67595	0.412547	0.786555	0.436646	0.779032	0.360167	1.2991	0.573107	1.46351	1.37971	0.642112	0.70667	0.706063	0.838413	1.91131	1.64622	1.09244	0.736083	1.65775	0.700583	0.779682	0.941046	1.39712	1.28681	0.736013	1.07382	0.839536	1.89658	1.31858	0.307703
K00335	NADH-quinone oxidoreductase subunit F [EC:1.6.5.3]	Megan	0.748956	1.20227	2.09493	2.62988	1.33947	1.77199	2.02855	2.54846	3.20979	3.66938	2.77481	0.582176	1.26691	2.28601	2.03373	3.19893	0.944027	1.69586	1.06775	1.32799	1.23758	1.75178	0.683906	3.03506	1.09197	2.7583	3.04452	1.13566	1.53458	1.18142	1.53923	3.07745	3.40811	1.93056	1.63547	3.2932	1.46947	1.8274	1.95538	3.36903	2.88701	1.49208	2.38854	2.25659	3.61875	2.31341	0.908831
K00336	NADH-quinone oxidoreductase subunit G [EC:1.6.5.3]	Megan	2.25717	2.63169	2.22512	3.11365	3.52168	3.61575	2.16678	3.18932	3.87503	2.70137	3.59998	2.78997	3.05512	2.94382	2.55805	2.86609	2.83754	2.27745	2.43608	3.44815	2.05902	2.7046	2.99926	3.15515	3.10074	3.45406	3.8524	2.77361	3.26084	2.68482	3.65727	4.24958	3.77963	2.97106	3.0831	3.68696	3.31548	3.48813	3.6603	3.44184	3.2542	3.20914	3.11222	2.862	3.60633	2.95488	2.84396
K00337	NADH-quinone oxidoreductase subunit H [EC:1.6.5.3]	Megan	1.9886	1.39431	1.74692	2.47143	2.64511	1.95289	2.27737	2.61361	2.42743	2.26396	2.55774	2.11592	2.04755	1.95687	2.38622	2.77279	2.51751	2.5268	2.34267	2.08846	2.12758	2.44193	2.476	2.01701	1.12465	2.10465	3.08543	2.67349	2.27295	1.91261	2.14265	3.133	2.84944	2.36785	1.96081	2.18958	1.77515	2.414	2.57259	2.80588	2.38806	2.54942	2.2157	2.54551	2.62705	2.70985	2.6927
K00338	NADH-quinone oxidoreductase subunit I [EC:1.6.5.3]	Megan	1.52522	1.02276	1.22016	1.64492	1.69589	1.54413	1.72017	1.6987	1.65208	2.00739	1.70605	1.407	1.3497	1.36665	1.7148	2.19158	1.86914	1.61048	1.76032	1.50041	1.52213	1.5409	1.48854	1.44285	0.885327	1.498	2.16071	1.7363	1.50926	1.28545	1.38448	2.00505	1.97819	2.03575	1.29021	1.93325	1.31495	1.45936	1.70627	2.06099	1.50014	1.76152	1.41403	1.37015	1.95091	1.74414	1.05885
K00339	NADH-quinone oxidoreductase subunit J [EC:1.6.5.3]	Megan	2.7931	1.77429	1.44687	2.96897	3.53734	2.3988	2.4037	2.90979	2.30113	2.82428	3.1221	3.32682	2.77484	2.66888	2.66042	3.0819	3.49002	3.19019	2.9897	2.3894	2.94342	2.73742	3.6478	2.39646	1.16709	2.26737	3.2795	3.71394	2.7548	2.76983	2.66196	3.43872	3.18679	2.9728	2.17433	3.06946	2.22249	2.91323	3.2985	3.58695	2.43384	2.86153	2.79546	3.59263	2.84246	2.82145	3.5366
K00340	NADH-quinone oxidoreductase subunit K [EC:1.6.5.3]	Megan	0.747853	0.641396	1.00491	0.622955	0.838477	0.786801	1.5956	0.561731	1.22501	0.976323	0.735034	0.780743	1.35311	0.596193	0.769145	0.69543	0.882807	0.542168	1.64573	0.431867	0.740682	0.816795	0.51977	0.434038	0.615111	0.885936	1.1052	0.529591	0.66018	0.599518	0.596661	1.02419	0.634336	1.29204	0.827083	0.577304	1.09963	0.387992	1.04392	0.898352	0.615005	1.43604	0.628524	1.37992	0.552804	1.26472	1.10532
K00341	NADH-quinone oxidoreductase subunit L [EC:1.6.5.3]	Megan	2.60063	1.87482	2.04254	3.28903	3.66292	2.48202	2.62955	3.02241	2.88982	2.92827	3.38534	3.10975	2.81497	2.77993	2.97463	3.43368	3.27755	3.31711	2.8243	2.80763	2.70897	3.13338	3.51596	2.94261	1.4088	2.75237	4.66267	3.67011	2.95796	2.76326	2.96296	3.95187	4.23362	3.15267	2.4367	3.27545	1.94065	3.19829	3.53051	3.65035	3.18274	3.19384	2.95154	4.3725	3.80361	3.18293	3.79012
K00342	NADH-quinone oxidoreductase subunit M [EC:1.6.5.3]	Megan	2.48156	1.61612	1.91908	3.11389	3.48743	2.55967	2.77364	2.94076	3.65375	3.16116	3.57668	3.04555	2.6827	3.07141	3.17869	3.50653	3.4445	3.24042	3.22481	2.41124	2.96881	3.41232	3.47088	2.97602	1.22156	2.6135	4.07549	3.6704	2.96237	2.83959	2.84113	4.05055	4.37882	3.46222	2.68212	3.66281	1.98746	3.27756	3.69478	3.58629	3.62125	3.21643	2.93055	4.11494	3.94795	3.33611	4.33306
K00343	NADH-quinone oxidoreductase subunit N [EC:1.6.5.3]	Megan	2.26561	1.53182	1.71226	2.97649	3.14349	2.536	2.59293	2.84979	2.78421	3.24193	3.33951	2.81659	2.43913	2.5319	2.68733	3.46069	2.85742	2.90918	2.71507	2.24065	2.52761	3.09949	3.12255	2.61648	1.20025	2.41059	3.88208	3.31376	2.57468	2.43221	2.35086	3.34186	3.62086	2.91623	2.46782	2.98587	1.92401	3.04832	3.04545	3.63014	3.20221	3.04609	2.72787	3.2373	3.27152	2.99622	3.61423
K00344	qor, CRYZ; NADPH2:quinone reductase [EC:1.6.5.5]	KEGG Website	0.459269	0.585178	0.524785	0.405205	0.442594	0.695676	0.286047	0.266302	0.726777	2.15775	0.414091	0.133011	0.876224	0.578039	0.595182	0.349062	0.232436	1.31005	0.0818993	1.23902	0.281593	0.791791	0.286388	2.16099	2.55976	0.583022	1.04148	0.114649	0.167551	0.934272	1.82918	0.796734	1.06231	0.250574	1.89699	0.49649	0.618283	0.774055	0.254542	1.49586	0.408217	0.152701	0.321004	0.288021	0.211233	0.423302	0.0936922
K00346	nqrA; Na+-transporting NADH:ubiquinone oxidoreductase subunit A [EC:1.6.5.-]	KEGG Website	2.09004	1.18341	1.27233	3.02824	2.19569	2.76979	3.30127	3.2434	4.04524	4.11823	3.0865	2.64031	3.08386	4.08801	3.01128	3.68582	2.79682	3.49237	2.69593	1.77678	3.04517	2.68339	2.64522	3.70924	1.29069	2.98514	3.34385	2.79673	2.48377	2.72115	2.63679	3.34996	3.74785	2.78083	2.14413	3.61088	2.65716	2.75501	2.7212	4.14859	3.44917	2.70701	3.88944	5.08545	4.40647	3.15046	2.88185
K00347	nqrB; Na+-transporting NADH:ubiquinone oxidoreductase subunit B [EC:1.6.5.-]	KEGG Website	2.04134	1.01477	0.94856	2.34787	2.03907	2.21372	2.65195	2.60425	2.96161	3.15263	2.42134	2.28797	2.52412	3.08252	2.47911	2.92133	2.56062	2.54548	2.28368	1.60091	2.60569	2.45277	2.26381	2.74015	1.19326	2.11472	2.65862	2.45976	1.95514	2.34363	2.14743	2.89393	2.986	2.30691	1.87012	2.59532	2.2513	2.42672	2.2353	2.95855	3.08119	2.39621	3.21975	3.88292	3.55184	2.63347	2.80429
K00348	nqrC; Na+-transporting NADH:ubiquinone oxidoreductase subunit C [EC:1.6.5.-]	KEGG Website	12.8851	5.15572	2.27742	8.18336	7.25416	4.09136	3.92972	6.35182	3.62065	2.59273	4.04154	7.307	8.1138	4.21101	6.10405	7.35292	11.8115	5.98928	6.60936	3.29595	8.81726	4.84832	12.7184	2.56877	3.70705	2.92578	6.56937	8.65831	3.5533	5.59151	4.64443	6.94052	5.50761	6.98219	4.10362	3.10159	4.80128	6.9685	4.66593	4.91216	6.24087	11.4402	5.37279	5.45817	4.80916	5.6808	5.58947
K00349	nqrD; Na+-transporting NADH:ubiquinone oxidoreductase subunit D [EC:1.6.5.-]	KEGG Website	2.93315	1.33486	1.16377	2.8145	2.32597	2.52549	2.89729	3.05818	2.89339	2.9951	2.52984	2.74495	2.54885	3.24843	2.67095	3.38006	3.26573	3.00921	2.59535	1.5674	3.39754	2.56	3.16185	2.43321	1.37082	2.2094	2.69794	2.89897	2.28527	2.55903	2.40448	2.84791	2.98782	2.76111	2.16386	2.65734	2.42369	2.34116	2.41446	3.00642	3.01509	2.96833	2.8707	3.68504	3.28477	2.90341	2.78279
K00350	nqrE; Na+-transporting NADH:ubiquinone oxidoreductase subunit E [EC:1.6.5.-]	KEGG Website	2.91315	1.4647	1.12847	2.62279	2.37497	2.58372	2.56386	2.61851	2.36551	2.06591	2.16998	2.62166	2.4856	1.88079	2.72268	3.15719	3.38911	2.54995	2.5847	1.72912	3.54658	2.4847	2.64833	1.50333	1.46601	2.01007	2.73923	3.0376	2.13186	2.30365	2.20462	2.75004	2.63694	2.69542	2.01815	2.26804	2.04229	2.39546	2.38317	2.35127	2.34228	2.68547	2.01506	2.46763	2.60939	2.87289	2.51009
K00351	nqrF; Na+-transporting NADH:ubiquinone oxidoreductase subunit F [EC:1.6.5.-]	KEGG Website	2.11083	1.05689	1.27831	2.81124	2.07231	2.77232	3.17225	3.02272	3.5652	3.70042	3.18489	2.68647	2.9941	3.55489	2.85378	3.58597	2.55977	2.94629	2.51244	1.86195	2.95284	2.63597	2.51536	3.28488	1.27833	2.66728	3.0831	2.75148	2.47195	2.53643	2.20813	3.0747	3.09721	2.6423	2.26151	3.22313	2.49704	2.64125	2.29484	3.6089	3.17463	2.59091	3.23682	4.46556	3.93985	3.08347	2.73078
K00353		No Description	1.45196	0.745664	0.617491	1.53605	1.42709	1.43749	2.18735	1.61723	1.46006	1.71794	1.36952	1.21919	1.75144	2.43007	1.48951	1.82233	1.42986	1.80648	1.41339	1.48591	1.86508	2.01059	1.24291	2.37501	1.21536	1.06016	1.26492	1.90194	1.39101	1.78133	2.04008	1.5052	1.39219	1.20827	1.65158	1.35753	1.32641	1.85445	1.53598	1.62038	1.45478	2.20654	2.35858	2.76397	1.69026	1.24375	1.95228
K00354	E1.6.99.1; NADPH2 dehydrogenase [EC:1.6.99.1]	KEGG Website	0.0822352	0.0249777	0.00367994	0.0431888	0.0929509	0.0535443	0.0809862	0.0404695	0.0207083	0.0209449	0.0937377	0.0858962	0.0201502	0.033021	0.0679179	0.0175115	0.103862	0.082229	0.112583	0.0672345	0.0894259	0.0966615	0.0767628	0.0440715	0.0525396	0.089687	0.10817	0.0832058	0.114995	0.129713	0.0403297	0.0803329	0.0428932	0.169817	0.0895819	0.102777	0.0580409	0.130278	0.0740404	0.0447394	0.0486659	0.0592017	0.0575111	0.0122944	0.0206334	0.0373524	0.0605357
K00355	NAD(P)H dehydrogenase (quinone) [EC:1.6.5.2]	Megan	0.49833	0.817853	0.859557	0.172074	0.519531	0.746772	0.139965	0.23905	0.0961764	0.226111	0.204931	0.38057	0.324642	0.256699	0.332138	0.354771	0.475006	0.211558	0.159709	0.239535	0.342447	0.33066	0.29404	0.0727465	1.3574	0.551567	0.355289	0.26632	0.379072	0.601528	0.447002	0.327798	0.100437	0.31223	0.589253	0.435361	0.87042	0.707645	0.940454	0.215526	0.313676	0.647955	0.396097	0.276954	0.234535	0.541618	0.37646
K00356	NADH dehydrogenase [EC:1.6.99.3]	Megan	0.846149	1.30432	1.55974	1.05574	0.508951	0.750421	0.98062	0.957879	1.45361	2.39543	0.48892	0.312332	0.954692	0.635737	0.883376	0.533026	0.402673	1.27661	0.647018	0.882513	0.840807	1.10251	0.3288	2.125	1.64722	1.2068	1.47723	0.440354	0.795014	0.87556	1.19141	1.63889	1.80366	0.659352	1.04126	1.84251	0.939269	1.09591	0.708871	1.92527	1.3315	0.515365	0.983402	0.977553	1.56367	0.884343	0.55186
K00358		No Description	0.952368	2.09812	2.48696	1.29762	1.32671	1.37814	2.01233	1.71874	1.53494	1.48228	1.28852	1.31058	1.69875	1.84887	1.42762	1.11823	1.31467	2.39151	1.8068	1.69318	1.45415	2.10302	1.49979	1.57483	1.7358	1.07167	1.47554	2.22066	1.75275	1.59922	1.77854	1.703	0.874937	1.55408	1.66653	1.35211	2.07009	0.940734	1.03998	1.56652	2.42439	1.32701	1.91344	1.56001	1.67785	1.70739	1.77006
K00359		No Description	0.761735	1.88676	3.27875	1.02477	1.31047	0.929322	1.12458	1.00768	0.595121	0.950243	0.934357	0.839661	0.818962	1.25539	0.809816	0.810667	0.682154	0.870064	0.658258	1.1791	0.745127	1.0663	0.711279	0.951391	1.13636	0.896154	0.815192	0.827265	1.04215	0.843371	1.17117	0.876167	0.764458	0.943291	1.12673	0.770834	1.13595	0.74652	0.763574	0.77838	1.21927	1.05512	1.52689	0.678457	1.26061	0.830992	0.730733
K00362	nitrite reductase (NAD(P)H) large subunit [EC:1.7.1.4]	Megan	0.16731	0.199945	0.234445	0.224891	0.165284	0.282839	0.0934257	0.08247	0.262096	0.342071	0.162424	0.0868954	0.464626	0.193473	0.28244	0.132431	0.12775	0.313094	0.0434043	0.554726	0.0823105	0.28365	0.210352	0.805091	0.86781	0.275839	0.0838579	0.151993	0.149304	0.343268	0.685128	0.320242	0.476498	0.0948695	0.677474	0.201708	0.281982	0.3729	0.106077	0.144612	0.190893	0.0687599	0.106476	0.124255	0.0610112	0.174614	0.119227
K00363	nitrite reductase (NAD(P)H) small subunit [EC:1.7.1.4]	Megan	0.117854	0.142523	0.135054	0.104212	0.122498	0.17723	0.0660367	0.0484168	0.146417	0.154744	0.0784578	0.0230497	0.185511	0.118809	0.135179	0.0658476	0.0765259	0.167456	0.0155167	0.410522	0.0389303	0.14038	0.0759625	0.381119	0.790187	0.119767	0.0269664	0.0157506	0.029352	0.17576	0.3332	0.206589	0.241501	0.0648405	0.373071	0.0708789	0.138535	0.209851	0.0667217	0.0779987	0.0742746	0.0286956	0.0450087	0.0341588	0.030537	0.119493	0.0147514
K00364	GMP reductase [EC:1.7.1.7]	Megan	0.955163	1.58041	1.00251	0.63127	1.10892	1.02838	0.354954	0.42021	0.609734	0.505598	0.769234	0.937613	0.885153	0.555977	0.65182	0.405396	0.816106	0.585977	0.738135	0.932991	0.773614	0.76946	0.886208	0.348439	1.48205	0.788728	0.642854	0.653911	0.856496	0.694642	0.943351	0.671024	0.405628	0.559068	0.828435	0.707099	1.36789	0.990898	0.957794	0.581017	0.643521	0.806765	0.331243	0.354854	0.392208	0.77559	0.534103
K00366	ferredoxin-nitrite reductase [EC:1.7.7.1]	Megan	0.807538	1.1842	0.30217	0.676703	1.34115	0.894225	0.170164	0.390078	0.423736	0.184885	0.659854	1.19644	0.827288	0.424942	0.564784	0.369423	1.06629	0.278531	0.700275	0.897291	0.450421	0.543151	1.37612	0.325897	1.27401	0.789881	0.700937	0.966299	0.955064	0.829488	0.842994	0.516751	0.263475	0.793173	0.664281	0.597913	1.03785	1.19631	1.29574	0.425965	0.432816	0.871865	0.402506	0.346027	0.342396	0.54379	0.973636
K00368	nitrite reductase (NO-forming) [EC:1.7.2.1]	Megan	0.941403	1.26365	2.8938	3.55975	2.56778	2.61685	2.86107	3.00823	4.923	5.29358	3.7088	0.62225	2.85845	3.18404	2.73951	3.73875	1.2913	2.90111	0.951667	2.9064	1.46805	2.25718	0.877192	5.44032	3.05403	3.47528	3.41915	1.38106	2.07459	2.18979	3.52064	3.73263	4.51268	2.2073	3.62348	4.26328	2.58424	2.63777	2.27963	4.24087	2.80084	1.82957	3.35543	3.10872	4.20387	3.3121	1.01708
K00370	nitrate reductase 1, alpha subunit [EC:1.7.99.4]	Megan	1.82875	2.47331	1.84714	1.74527	3.52442	1.75146	0.9573	1.31086	1.63805	1.0512	1.88962	1.68065	2.32423	1.18305	1.46906	1.11144	2.31798	1.51383	1.49509	3.38853	1.14553	2.06038	2.44574	2.03886	3.75955	1.87596	1.53177	2.28447	2.20531	2.16828	3.19282	2.63584	1.79869	1.56057	2.62119	1.543	2.43113	2.59935	2.73662	1.31216	1.2585	1.97337	1.44493	1.03682	1.05542	1.86324	1.72506
K00371	nitrate reductase 1, beta subunit [EC:1.7.99.4]	Megan	1.01848	1.24982	0.959636	1.00166	1.96663	1.15561	0.644231	0.694745	0.864917	0.681824	1.0748	0.994065	1.3759	0.757281	0.801991	0.649882	1.22825	0.88766	0.738424	1.95618	0.585557	1.12309	1.22804	1.36543	2.38868	1.00379	0.884065	1.22498	1.23959	1.2727	1.99664	1.36606	1.11467	0.888128	1.57575	0.928676	1.37899	1.38737	1.4025	0.762676	0.672584	1.12835	0.786967	0.587599	0.628681	0.993342	1.08312
K00372	nitrate reductase catalytic subunit [EC:1.7.99.4]	Megan	0.0293959	0.0241366	0.000899737	0.0167629	0.00729264	0.00277738	0.197835	0.0380098	0.0530191	0.0441078	0.0115855	0.00118595	0.0186496	0.0562662	0.00567266	0.0108716	0.017088	0.0252525	0.00978569	0.0063197	0.0139072	0.0259925	0.00188771	0.125343	0.0153238	0.00507562	0.0126754	0	0.0388437	0.0221547	0.00398636	0.00444157	0.0137656	0.0108713	0.00507399	0.0140729	0.00566536	0.00175333	0.00818532	0.0340866	0.0239329	0.0285932	0.126621	0.017669	0.0459032	0.00883974	0.00715651
K00373	nitrate reductase 1, delta subunit	Megan	0.588639	0.886411	0.833792	0.624526	1.17835	0.705106	0.503822	0.545029	0.614877	0.410357	0.703948	0.516684	0.949122	0.397913	0.501183	0.464143	0.781963	0.520396	0.503912	1.38877	0.37842	0.774973	0.646749	0.801776	1.64568	0.767048	0.556626	0.653434	0.924677	0.817217	1.05057	0.899179	0.657803	0.655692	1.2673	0.579467	0.92494	0.788293	0.824472	0.483142	0.366297	0.720925	0.494667	0.357555	0.395427	0.707914	0.461466
K00374	nitrate reductase 1, gamma subunit [EC:1.7.99.4]	Megan	1.04468	1.43629	0.979772	1.08396	2.07288	1.25412	0.66608	0.814593	0.957669	0.73456	1.16006	1.17261	1.42551	0.812819	0.840958	0.685623	1.28748	0.831798	0.805073	1.94827	0.627522	1.17298	1.56854	1.27352	2.26222	1.1163	1.07357	1.35303	1.3804	1.51456	1.82544	1.44065	1.08787	0.971689	1.49455	0.951196	1.40126	1.50347	1.57928	0.831797	0.823713	1.16248	0.954804	0.691137	0.781751	1.04255	1.20795
K00375	K00375; GntR family transcriptional regulator / MocR family aminotransferase	KEGG Website	0.30557	0.772709	0.168988	0.362032	0.193192	0.222333	0.296699	0.407845	0.118911	0.222631	0.230338	0.311376	0.160391	0.292548	0.260661	0.173579	0.192745	0.275496	0.283863	0.358716	0.231499	0.188371	0.330719	0.17852	0.271387	0.190257	0.20942	0.292952	0.310414	0.219428	0.32925	0.231308	0.140514	0.238539	0.323284	0.185731	0.274828	0.128594	0.1882	0.154939	0.364576	0.386044	0.314366	0.131544	0.334608	0.129931	0.286127
K00376	nitrous-oxide reductase [EC:1.7.2.4]	Megan	1.43409	0.162102	0.97029	1.75721	0.616453	0.96878	1.25865	1.35396	2.04096	2.51888	1.78539	0.600822	0.737407	1.45847	1.44818	1.83907	0.599316	1.02118	0.59685	0.44859	0.814246	0.969176	0.591012	1.95218	0.438163	1.80923	1.91863	0.500078	0.850132	0.729714	0.644879	1.46441	2.18875	1.41517	0.916708	2.13672	0.703534	1.76116	1.60128	2.04226	1.60552	1.19131	1.27856	1.61869	2.04375	1.63975	0.523748
K00378		No Description	3.66226	3.75911	1.06165	3.00533	4.07914	3.03161	2.35633	2.87005	1.48354	1.21492	2.93349	5.02878	3.31859	2.38543	3.04828	2.4019	4.47514	3.13335	4.58491	2.99574	3.70636	3.72526	5.36093	1.69188	2.48466	2.31256	3.34738	4.6643	3.61877	3.28396	3.42428	2.78391	2.28167	3.26413	2.58068	2.11381	2.73659	3.52702	3.63464	2.27527	2.88342	3.92515	2.26629	2.69219	2.06908	2.28533	5.17008
K00380	sulfite reductase (NADPH) flavoprotein alpha-component [EC:1.8.1.2]	Megan	0.579248	0.321029	0.866567	1.8371	0.716548	1.32662	2.14495	1.82814	2.58844	3.05693	1.8149	0.734742	1.32526	2.64272	1.31422	2.278	0.79069	1.96622	0.911157	0.589122	1.2775	1.37038	0.609574	2.79614	0.774521	1.71684	2.25827	1.11287	1.0725	1.26677	1.36709	1.99136	2.45533	1.56237	1.13446	2.5076	1.00089	1.39452	1.01993	2.54456	1.98822	0.975947	2.62045	2.96335	2.7222	1.54688	0.784477
K00381	sulfite reductase (NADPH) hemoprotein beta-component [EC:1.8.1.2]	Megan	0.113727	0.513747	2.30845	1.12625	0.242507	0.885289	1.11303	1.15791	1.53453	2.28619	1.21062	0.281068	0.580877	1.26957	1.12137	1.48209	0.279509	0.853737	0.464878	0.381234	0.671819	0.863734	0.16177	1.5442	0.592526	1.19376	1.24663	0.303344	0.533783	0.465911	0.640983	1.17977	1.85857	1.18584	0.63589	1.70619	0.842005	0.927469	0.814646	1.60399	1.4373	0.639082	1.14727	1.22153	1.78051	1.38721	0.319563
K00382	dihydrolipoamide dehydrogenase [EC:1.8.1.4]	Megan	7.29604	5.71298	6.9047	9.44827	7.56988	7.45233	7.53113	8.93277	9.77783	10.3567	8.88468	7.43435	6.92939	10.3087	7.47388	9.84228	7.52496	8.84301	5.97176	7.15393	7.47782	7.34281	8.11382	11.4595	7.27929	8.45292	8.29409	8.51919	7.16613	7.62892	8.25529	8.97267	10.6162	7.33496	7.02049	9.55099	7.52086	9.11595	7.60587	10.2948	9.10723	8.21324	10.0351	11.0215	10.79	9.24205	6.10186
K00383	glutathione reductase (NADPH) [EC:1.8.1.7]	Megan	0.814802	1.19117	1.36216	0.838946	0.642328	1.53626	0.85395	0.519535	1.98247	1.80648	1.01957	0.37082	1.63647	1.32632	1.09263	0.793167	0.492788	1.05438	0.239463	1.02693	0.782019	0.879555	0.271361	1.50948	2.09914	1.33162	0.48709	0.32538	0.498181	0.921094	1.56467	1.02717	1.26966	0.465059	1.67759	1.14086	1.72496	1.33827	0.642903	1.08865	0.997598	0.584157	0.872081	1.41961	1.08713	1.42161	0.327872
K00384	thioredoxin reductase (NADPH) [EC:1.8.1.9]	Megan	5.17327	5.31709	6.72666	5.96267	4.94917	4.90656	6.72591	5.61204	6.59379	7.8049	5.62203	4.28414	5.8562	6.67415	5.1869	5.38652	4.7225	6.09224	4.93403	5.15202	4.84709	5.8432	4.37366	7.57096	6.2571	5.62779	5.88505	4.81249	5.26953	5.83634	6.30858	6.28593	6.27862	5.34555	6.31175	6.48987	5.29588	5.24421	4.68067	6.73172	6.17404	4.70089	6.58568	6.78683	6.47353	5.36481	4.96178
K00385	asrC; anaerobic sulfite reductase subunit C	KEGG Website	0.133394	0.403036	1.12147	0.173867	0.14492	0.121167	0.293121	0.227813	0.071854	0.198321	0.15455	0.213672	0.102581	0.275845	0.225989	0.127377	0.18006	0.163217	0.182434	0.122273	0.180991	0.16915	0.137359	0.213388	0.163518	0.198289	0.0970622	0.139141	0.161489	0.151239	0.109202	0.100474	0.126083	0.27363	0.108425	0.117004	0.244384	0.0586358	0.0929219	0.0778105	0.3152	0.253704	0.336263	0.131755	0.31989	0.0655698	0.150525
K00386	E1.8.2.-	KEGG Website	0.0957876	0.19147	0.561243	0.125841	0.0892286	0.0676547	0.241807	0.186123	0.0426567	0.158496	0.12021	0.119492	0.0891295	0.173344	0.148478	0.0889959	0.125273	0.11357	0.124805	0.0933451	0.151247	0.115197	0.105263	0.130855	0.0980444	0.113261	0.0712172	0.0793958	0.102629	0.12106	0.0886145	0.0824036	0.0787725	0.185527	0.0766615	0.0946081	0.189587	0.0335118	0.0695427	0.0707567	0.192456	0.233349	0.203512	0.0703885	0.177144	0.0448482	0.0900811
K00389	yidH; putative membrane protein	KEGG Website	0.0113658	0.0063459	0.0288214	0.0604746	0.0395353	0.0187253	0.363228	0.142665	0.150183	0.0943328	0.0545238	0.116182	0.21806	0.163403	0.0753881	0.113067	0.196716	0.257672	0.33313	0.0230406	0.115793	0.225111	0.188503	0.0391729	0.011235	0.0360818	0.0721234	0.0658953	0.213646	0.11987	0.229229	0.0215292	0.106085	0.0756371	0.172932	0.114109	0.0667763	0.0207582	0.120949	0.127616	0.0621438	0.035107	0.132452	0.233619	0.0667986	0.00157428	0.218996
K00390	phosphoadenosine phosphosulfate reductase [EC:1.8.4.8]	Megan	0.142569	0.0759543	0.500581	0.782425	0.396665	0.535343	0.839148	1.07526	1.18191	1.25617	0.680835	0.865413	0.310421	0.693371	0.813444	1.28006	0.284059	0.630425	0.58761	0.421234	0.466022	0.477442	0.167133	1.36486	0.628137	1.4521	1.28986	0.80736	0.635337	0.591946	0.446845	0.665476	1.56311	0.569266	0.585496	1.25509	0.50935	0.563594	0.536906	1.22165	0.948155	0.859589	0.743687	0.901785	1.1038	0.940733	0.663006
K00392	sulfite reductase (ferredoxin) [EC:1.8.7.1]	Megan	0.00978807	0.0224797	0.0222342	0.0204061	0.0145498	0.0325433	0.0415305	0.0193872	0.0268198	0.0163973	0.0266382	0.00568045	0.03178	0.0465039	0.00438482	0.028337	0.0114312	0.027663	0.0147308	0.0121137	0.012862	0.0210321	0.00530019	0.0605932	0.115078	0.0152698	0.0151325	0.0114902	0.0307333	0.0143224	0.028477	0.0191111	0.0113482	0.00434008	0.0297126	0.0123991	0.0233193	0.00286904	0.0121841	0.0227751	0.0498261	0.0170666	0.0400754	0.0157311	0.0402101	0.0288538	0.0114451
K00394	adenylylsulfate reductase, subunit A [EC:1.8.99.2]	Megan	0.019001	0.323355	1.2038	0.0147877	0.090353	0.0234211	0.0422037	0.0363125	0.00388655	0.0039437	0.0476821	0.180377	0.00109649	0.0251367	0.088541	0.00647942	0.0649841	0.0188232	0.0452139	0.0295874	0.0587404	0.0539529	0.183214	0.00110538	0.0294878	0.123932	0.0498236	0.102513	0.0546885	0.0499739	0.00580133	0.0123639	0.0125676	0.216613	0.00834749	0.0352019	0.00222175	0.0340094	0.0225999	0.0041933	0.00262134	0.0146085	0.000272938	0.000592839	0.000517309	0.00128747	0.102399
K00395	adenylylsulfate reductase, subunit B [EC:1.8.99.2]	Megan	0.00405469	0.212595	0.947964	0.00601302	0.0213311	0.00818064	0.0155031	0.0141894	0	0.000931891	0.0187811	0.0166219	0.00145768	0.00807832	0.0193017	0	0.00940271	0.0011729	0.0148994	0.00916895	0.0228969	0.00711971	0.0125332	0	0.0179065	0.0286297	0.00312811	0.0234111	0.00196343	0	0	0.0118062	0	0.0801143	0.00101515	0.00138843	0.00180879	0.00598334	0.00597917	0.00158337	0	0.00119406	0	0	0	0.00118727	0
K00400	methyl coenzyme M reductase system, component A2	Megan	0	0	0	0	0	0	0	0	0	0	0	0	0	0	0	0	0	0	0	0	0	0	0	0	0	0	0	0	0	0	0.00229383	0	0	0	0	0	0	0	0	0	0	0	0	0	0	0	0
K00404	cytochrome c oxidase cbb3-type subunit I [EC:1.9.3.1]	Megan	0.136004	0.129004	0.837864	1.5005	0.305541	0.913252	1.40739	1.30121	2.03456	2.6144	1.66816	0.209239	0.521774	1.46434	1.0663	1.77724	0.401103	1.10095	0.553875	0.299435	0.717044	0.916137	0.163701	2.14602	0.304051	1.45821	1.86993	0.336012	0.678098	0.541752	0.686959	1.42525	2.51658	1.20215	0.76306	2.24908	0.694245	1.01982	0.883274	2.35455	1.76381	0.630728	1.45815	1.84172	2.53897	1.13925	0.36853
K00405	cytochrome c oxidase cbb3-type subunit II	Megan	0.089054	0.101344	0.660658	1.02784	0.207801	0.624702	1.02284	0.993482	1.66757	1.80588	1.15899	0.12843	0.491931	1.03903	0.779303	1.32792	0.240303	0.786927	0.374115	0.224938	0.514395	0.657327	0.113118	1.56681	0.268485	1.1602	1.30688	0.234374	0.450485	0.43713	0.474728	0.855304	1.80359	0.922125	0.60692	1.65598	0.489066	0.727058	0.801677	1.51197	1.05181	0.402475	1.08053	1.22343	1.7833	0.720683	0.211063
K00406	cytochrome c oxidase cbb3-type subunit III	Megan	0.200305	0.251193	2.38168	3.59544	0.531914	2.36825	3.04955	3.4452	4.84857	6.43185	4.01997	0.352546	1.62491	3.63075	2.79757	4.71083	0.703298	2.45213	1.01252	1.08072	1.61213	1.7352	0.28792	4.79426	0.877151	3.74895	4.39202	0.56537	1.42792	1.1922	1.89304	3.08537	5.39813	2.81691	1.87042	5.21212	1.35943	2.15515	2.18708	5.56573	3.79206	1.12217	3.0363	3.90947	4.84593	2.68264	0.556602
K00407	cytochrome c oxidase cbb3-type subunit IV	Megan	0.0134003	0	0.321665	0.0466009	0.00651783	0.0780191	0.0298074	0.0715389	0.0160051	0.0173229	0.0067042	0.0170873	0.01154	0	0.0111256	0	0.0173025	0.0129515	0.0101465	0.00603166	0.00475188	0.0148583	0.00235504	0.0089195	0.0205091	0.0131847	0.00993741	0.0139094	0.00604163	0.0186662	0.0091665	0.0155887	0.0220515	0.0150121	0.00841257	0.0289973	0.00715981	0.00673942	0.0159017	0.00891995	0.0398931	0.00364852	0.0164247	0.0159258	0.0137543	0.00599372	0.0251133
K00411	ubiquinol-cytochrome c reductase iron-sulfur subunit [EC:1.10.2.2]	Megan	0.109232	0.109588	0.777067	1.02914	0.195931	0.79136	1.18663	0.954468	1.56874	1.7417	1.22571	0.160382	0.475908	1.16912	0.741112	1.02261	0.279558	0.755984	0.408166	0.338626	0.488983	0.585965	0.0976267	1.5947	0.3253	1.25362	1.12344	0.271729	0.432253	0.408119	0.590657	0.977494	1.66173	0.931695	0.538986	1.41153	0.521721	0.734917	0.798102	1.51304	1.1527	0.468452	0.939124	1.46965	1.62396	1.03658	0.204412
K00412	ubiquinol-cytochrome c reductase cytochrome b subunit	Megan	0.129925	0.0829849	0.659498	0.842825	0.213572	0.710666	0.854524	0.814126	1.27792	1.6657	0.979632	0.178386	0.368101	0.960736	0.728745	1.14242	0.279749	0.703261	0.403582	0.264402	0.449344	0.591683	0.127077	1.288	0.268972	0.978305	1.12469	0.239134	0.485727	0.404837	0.606933	0.8587	1.43234	0.747654	0.480899	1.35174	0.400823	0.633637	0.577017	1.47048	1.2538	0.358862	0.874586	1.12102	1.44609	0.833389	0.284382
K00413	ubiquinol-cytochrome c reductase cytochrome c1 subunit	Megan	0.109334	0.106805	0.710415	1.21169	0.217875	0.866137	1.09024	1.06289	1.57039	2.05013	1.23084	0.195084	0.492621	1.01036	0.890162	1.32235	0.328147	0.832545	0.424442	0.340252	0.572551	0.703669	0.132366	1.52953	0.280039	1.30349	1.37335	0.251323	0.577245	0.442375	0.592304	0.918342	1.80962	0.982312	0.640145	1.83217	0.50354	0.780794	0.75522	1.64576	1.26962	0.41965	1.08326	1.13444	1.73646	0.852214	0.25279
K00423	L-ascorbate oxidase [EC:1.10.3.3]	Megan	0.000713259	0.00043276	0	0.004036	0.00315792	0.00670842	0.015736	0.00699208	0.0104981	0.00821526	0.0219554	0.00189199	0.00324596	0.0118465	0.00126022	0.00971258	0.00164588	0.000860831	0.00154674	0.000198189	0.00434264	0.00177413	0.000229997	0.00599917	0	0.0113057	0.0231765	0	0.00382937	0.0116001	0.00258289	0.00367411	0.0148607	0.000774823	0.00271625	0.0062554	0.000219611	0.00389836	0.00280608	0.0104645	0.00300167	0.0130066	0.0117365	0.00288928	0.0132645	0.000825582	0.00405364
K00425	cytochrome d ubiquinol oxidase subunit I [EC:1.10.3.-]	Megan	3.00883	2.33019	1.51923	2.81901	3.89036	3.24611	2.63612	2.75726	2.97718	2.38185	2.97467	3.38116	3.79535	3.1756	2.98615	2.68277	3.54573	3.48596	3.40553	3.40271	3.13063	3.42376	3.86042	3.68944	3.31848	2.59547	2.75677	3.84834	3.37426	3.59866	3.86754	3.3975	2.88354	2.84519	3.26795	2.64591	3.37508	3.50788	3.43221	2.90838	2.79347	3.98579	3.38175	3.85264	2.82119	3.17881	4.18394
K00426	cytochrome d ubiquinol oxidase subunit II [EC:1.10.3.-]	Megan	3.0162	2.31629	1.4158	2.83577	3.97432	3.16482	2.49527	2.76854	2.85085	2.3032	3.05876	3.47932	3.95856	3.29029	2.95578	2.62694	3.81068	3.24991	3.22096	3.39058	3.27582	3.55271	3.87571	2.81375	3.15135	2.54831	2.97515	4.00177	3.39666	3.57587	3.59872	3.33868	2.94464	2.94364	3.35925	2.61983	3.37195	3.84787	3.49532	2.85807	2.99138	3.55193	3.33692	3.92059	3.00728	3.09731	4.2816
K00427	lldP, lctP; L-lactate permease	KEGG Website	0.000495797	0.000236264	0.00296097	0.00047585	0	0.000539491	0.0114702	0.0051475	0.0025748	0.00281166	0.00387285	0.000268758	0.00028839	0.0027969	0	0.00352976	0	0.00168974	0.000549519	0.000778829	0.00159	0.000704288	0.000301275	0.00493844	0.00994582	0.00075283	0.00453839	0.00077195	0.00233069	0.00492177	0.000276415	0.0013257	0.00174508	0	0.00120503	0.00357095	0.00017925	0	0.00063864	0.00125303	0	0.000800895	0.000555212	0.000631293	0.00293355	0.000224214	0
K00428	E1.11.1.5; cytochrome c peroxidase [EC:1.11.1.5]	KEGG Website	0.252061	0.147945	0.974646	1.90457	0.381432	2.01577	1.73866	1.74545	3.82018	3.75469	2.17097	0.277677	2.01941	2.28815	1.66018	2.28216	0.530723	1.5482	0.657431	0.817221	1.10258	0.926496	0.184231	2.63356	0.985891	2.25747	1.93228	0.390601	1.15207	1.00006	1.22961	1.66963	2.48588	1.29638	1.26696	2.549	1.97474	1.47245	1.22661	2.91892	2.30135	0.998412	1.88452	2.64118	2.78163	2.3132	0.419388
K00432	glutathione peroxidase [EC:1.11.1.9]	Megan	7.06069	4.5162	1.62693	4.07835	4.57578	5.01023	3.63611	5.26168	2.03102	1.98353	3.8125	6.31082	4.40212	3.42047	4.7803	4.62394	5.92653	4.94092	5.55004	4.71375	6.11657	4.18695	6.52733	2.13441	3.53646	3.53872	4.35141	5.4606	4.69991	4.71029	3.58372	4.1483	3.40978	4.82028	4.04375	2.74225	4.30857	4.55759	5.01354	4.01495	3.82254	5.67123	2.86194	3.37817	2.68724	4.54444	5.80068
K00433	cpo; non-heme chloroperoxidase [EC:1.11.1.10]	KEGG Website	0.475991	0.64285	0.226392	0.204047	0.217368	0.190915	0.145963	0.183029	0.0956853	0.087391	0.174822	0.216253	0.167757	0.111572	0.177853	0.125367	0.21425	0.143491	0.310606	0.20435	0.20442	0.193944	0.170925	0.088971	0.195701	0.224269	0.182108	0.174589	0.221183	0.175229	0.141426	0.179477	0.133898	0.125138	0.24875	0.109282	0.121521	0.240352	0.188695	0.113395	0.144498	0.224081	0.0985555	0.0941283	0.136648	0.1443	0.20017
K00435	E1.11.1.-; peroxiredoxin [EC:1.11.1.-]	KEGG Website	0.0259682	0.0532107	0.541804	0.836856	0.109723	0.545574	0.563636	0.651764	0.902759	1.09139	0.563313	0.0850014	0.284089	0.595228	0.737897	1.0793	0.134921	0.343044	0.192387	0.203857	0.406147	0.381416	0.0442253	0.912494	0.132725	0.911459	0.639563	0.128295	0.332966	0.161435	0.251597	0.791502	1.07925	0.621883	0.416928	1.52837	0.318456	0.450194	0.445062	0.861702	0.910557	0.203683	0.609577	0.695023	1.00371	0.714553	0.107561
K00437	hydB2; [NiFe] hydrogenase large subunit [EC:1.12.2.1]	KEGG Website	0.122565	0.420273	1.08521	0.165514	0.121714	0.121239	0.283988	0.225161	0.0556143	0.184935	0.146478	0.170874	0.0988651	0.21713	0.216616	0.0964784	0.179582	0.133652	0.1624	0.124488	0.180454	0.162921	0.147775	0.1748	0.127364	0.159536	0.111487	0.101182	0.157885	0.132266	0.103829	0.0952387	0.125105	0.24114	0.109544	0.11495	0.224297	0.0512169	0.0766791	0.0879515	0.265822	0.275075	0.312123	0.131477	0.279329	0.0685611	0.104455
K00441	coenzyme F420 hydrogenase beta subunit [EC:1.12.98.1]	Megan	0.00591538	0.00862306	0.00697632	0.00320568	0.00178978	0	0.000203773	0.000611231	0	0	0.00551824	0.000645846	0.00152864	0	0.00332465	0.00304743	0.00294602	0.00686078	0.019744	0.0048054	0.000332347	0.00661285	0.00920131	0	0.00430611	0.00367736	0.00730517	0.00682698	0.00830012	0.006289	0.0109926	0	0.00126056	0.00494214	0.00386827	0.00147816	0	0.0018845	0.00159726	0.000327388	0.00342093	0.0021965	0	0	0	0.0012882	0.0019574
K00446	catechol 2,3-dioxygenase [EC:1.13.11.2]	Megan	0.000420218	0	0.00419082	0.0032265	0.00387409	0.140833	0.00748256	0	0.00912598	0.00433556	0	0.000911154	0	0.000677298	0	0	0	0	0	0	0	0	0	0.00186028	0	0.000638069	0.000349687	0	0	0	0	0	0.715868	0	0	0	0	0	0	0.0265504	0.0779279	0	0	0.00213639	0	0	0
K00448	protocatechuate 3,4-dioxygenase, alpha subunit [EC:1.13.11.3]	Megan	0	0	0	0	0	0	0	0	0	0	0	0	0	0	0	0	0	0	0.000482095	0.00068286	0	0	0.000792454	0	0	0	0	0	0	0	0	0	0	0	0	0	0	0	0	0	0	0	0	0	0	0	0
K00449	protocatechuate 3,4-dioxygenase, beta subunit [EC:1.13.11.3]	Megan	0	0	0	0	0	0	0	0	0	0	0	0	0	0	0	0	0	0	0.000840678	0.00119077	0	0	0	0	0	0	0	0	0	0	0	0	0	0	0	0	0	0	0.000732983	0	0	0	0	0	0	0	0
K00455	3,4-dihydroxyphenylacetate 2,3-dioxygenase [EC:1.13.11.15]	Megan	0	0	0	0	0	0.00232525	0.00054881	0	0	0	0	0	0	0	0	0	0	0	0	0	0	0	0	0	0	0	0	0	0	0.00122384	0	0	0	0	0	0	0	0	0	0	0	0	0	0.00101851	0	0	0
K00459	nitronate monooxygenase [EC:1.13.12.16]	Megan	0.210151	0.517577	1.87053	1.33921	0.422189	0.898156	1.38724	1.45761	1.72275	2.36952	1.26024	0.397374	0.593132	1.22902	1.14698	1.65609	0.556213	0.929801	0.641808	0.502459	0.74812	0.991097	0.390964	1.89404	0.605025	1.42173	1.55011	0.463993	0.762629	0.626466	0.732917	1.27234	1.68401	1.57335	0.712293	2.02245	0.805247	0.773039	0.778427	1.91432	1.43449	0.767343	1.2228	1.0143	1.92429	0.974619	0.443054
K00462	biphenyl-2,3-diol 1,2-dioxygenase [EC:1.13.11.39]	Megan	0.0482168	0.00888623	0.00195979	0.0172111	0.0540779	0.00701264	0.155703	0.0212613	0.0148974	0.016643	0.0392716	0.0358078	0.00592536	0.00999847	0.0324594	0.00881407	0.0546154	0.0679636	0.062683	0.0516713	0.0606216	0.0732095	0.0293242	0.0618022	0.0344391	0.042482	0.0530697	0.0519905	0.0835644	0.0786665	0.0203708	0.0308427	0.00625476	0.0648339	0.0419186	0.0411941	0.022185	0.0335673	0.0389044	0.0129083	0.0180729	0.0287272	0.0353925	0.0105051	0.0135057	0.0141251	0.0161362
K00465		No Description	0	0.00155179	0.00600299	0.00078276	0.000867758	0.00177489	0.000558553	0.000769645	0.0053906	0.00120208	0	0	0	0.00131452	0.000283583	0.00165896	0	0	0.000601906	0	0	0.000772355	0	0.00361048	0.0327182	0.00247677	0.00135737	0	0.00575088	0.00124557	0.00363756	0.0065422	0.00430592	0	0.00132149	0.00722967	0	0.000552595	0	0.00412238	0.00211531	0	0	0	0	0	0
K00470	E1.14.1.-	KEGG Website	0	0	0	0	0	0	0	0	0	0	0	0	0	0	0	0	0	0	0.000672172	0.000317364	0	0	0	0	0	0	0	0	0	0	0	0	0	0	0.000245961	0	0	0	0	0	0	0	0	0	0	0	0
K00472	prolyl 4-hydroxylase [EC:1.14.11.2]	Megan	0.000441767	0	0.000641077	0.000423995	0.00186009	0.00426479	0.00407796	0.00699823	0.00500556	0.00583239	0.00881974	0.00143682	0.000513926	0.00318896	0.00137591	0.0035944	0	0.00515042	0.00276432	0.000461806	0.000566693	0.00271041	0.000792454	0.00484749	0.00350668	0.00201237	0.0121474	0	0.00481613	0.00639508	0.00441246	0.0035185	0.00466475	0.00243232	0.00214743	0.00195804	0.000637715	0.000741922	0.0017056	0.00834977	0.00226715	0.00799868	0.00419069	0	0.00678897	0.00099038	0.00392372
K00478	E1.14.11.-	KEGG Website	0.00313932	0.00464163	0.00743077	0.00511872	0.00895855	0.0191505	0.00675752	0.0111619	0.0724102	0.0932678	0.0167928	0.00338317	0.00155675	0.00619766	0.00353298	0.0157128	0.00554574	0.0046456	0.0036619	0.0047319	0.00725545	0.00952743	0.000767009	0.00839686	0.0572416	0.0106722	0.0342299	0.00196883	0.0212468	0.0155522	0.00848001	0.0125453	0.0289348	0.00117711	0.0074553	0.00443045	0.000456347	0.00175908	0.00172216	0.0452949	0.0110508	0.00860995	0.0138242	0.00321438	0.015118	0.0196179	0.0056558
K00480	salicylate hydroxylase [EC:1.14.13.1]	Megan	0.000675644	0	0.000331537	0	0	0.00294075	0.00462722	0.00318799	0.00223287	0.000497922	0.00224817	0.000732496	0.000393002	0.00163348	0.000117464	0	0	0.000767561	0	0	0.00216677	0.000639843	0	0.00672983	0.00474334	0.000512958	0.00224897	0	0.00105871	0.00515933	0	0.00361318	0.00118905	0	0.00109477	0.00449197	0	0	0	0.00213444	0.000438097	0.000321928	0.000377966	0.000858745	0	0.000305546	0.00450074
K00481	p-hydroxybenzoate 3-monooxygenase [EC:1.14.13.2]	Megan	0	0	0	0	0	0	0	0.000326809	0	0	0	0	0	0	0	0	0	0	0.000255583	0.000362019	0	0	0.00042012	0	0	0	0	0	0	0	0	0	0	0	0	0	0	0	0.000891367	0	0	0	0.000774925	0	0	0	0
K00483	4-hydroxyphenylacetate-3-monooxygenase large chain [EC:1.14.14.9]	Megan	0.00121259	0	0	0	0.000430062	0	0	0.000762874	0	0.000297877	0	0	0	0	0	0	0	0.000306124	0	0	0	0	0.000490346	0	0.0066212	0	0.000336356	0	0	0.000617304	0	0	0.000711339	0	0	0	0	0	0.000520182	0	0	0	0	0	0	0.00073116	0
K00484	4-hydroxyphenylacetate-3-monooxygenase small chain [EC:1.14.14.9]	Megan	0.0347367	0.0575389	0.566447	0.798813	0.127195	0.594502	0.715529	0.797717	1.07959	1.43075	0.787934	0.0782701	0.304199	0.785664	0.622939	1.09567	0.163294	0.45587	0.228939	0.207669	0.333483	0.486689	0.0512981	1.23928	0.229511	0.858837	1.04198	0.162991	0.311419	0.25013	0.389363	1.14173	1.35084	0.416335	0.527484	1.28432	0.388875	0.462057	0.461888	1.39873	0.910771	0.304037	0.7488	0.871963	0.92755	0.822343	0.123196
K00492	[EC:1.14.13.-]	Megan	0.0848664	0.191094	1.40731	2.30768	0.322778	1.62352	1.91749	2.17061	3.10006	4.55399	2.47446	0.178932	0.922745	2.44259	1.72342	2.97718	0.406299	1.69477	0.699786	0.586721	0.984107	1.32126	0.123948	3.2789	0.49475	2.18706	3.12061	0.43286	0.967157	0.669273	1.31474	2.31555	3.50644	1.60172	1.25849	3.915	0.950792	1.23188	1.34114	3.7174	2.97504	0.922026	1.97909	2.50788	3.28508	1.89055	0.360109
K00494	alkanal monooxygenase alpha chain [EC:1.14.14.3]	Megan	0.669217	0.967358	1.34746	0.935097	0.878108	1.11787	1.37109	0.588348	1.39296	1.45877	0.775704	0.23761	1.58389	0.880118	1.05797	0.782998	0.496033	1.21449	0.280321	2.10474	0.407277	1.09274	0.41479	3.11661	3.29607	1.1125	0.478865	0.56709	0.74321	1.4057	2.95142	1.6119	1.79141	0.484592	2.29406	1.70323	1.27924	1.02244	0.534497	0.815882	0.74681	0.694396	1.15213	0.620112	0.637633	0.908521	0.403126
K00496	alkane 1-monooxygenase [EC:1.14.15.3]	Megan	0	0	0	0	0	0	0	0	0	0	0	0	0	0	0	0	0	0	0.000502331	0.00106728	0	0	0	0	0	0	0	0	0	0	0.000379473	0	0	0	0.000275719	0	0	0	0	0	0	0	0	0	0.000747145	0	0
K00499	choline monooxygenase [EC:1.14.15.7]	Megan	0.00206586	0.000657275	0	0.00165121	0.00146296	0.00524762	0.0133827	0.00834758	0.00748283	0.00686356	0.00802348	0.000374509	0.00198564	0.00778393	0.000840798	0.0104709	0.00147858	0.00207243	0.00127471	0	0.00263264	0.00194997	0	0.00832071	0.00546152	0.00417561	0.00686519	0.00105456	0.00321586	0.00934072	0.00077036	0.0059403	0.00787928	0.000321566	0.00442834	0.00565132	0.000498665	0.000936226	0.00176953	0.00609409	0.000895958	0.00724218	0.00502439	0.000878115	0.00606705	0.00246266	0.00230113
K00507	stearoyl-CoA desaturase (delta-9 desaturase) [EC:1.14.19.1]	Megan	0	0	0	0	0	0	0.204085	0.00066874	0	0.0280299	0	0	0	0.0410563	0.00012133	0	0	0	0.000780517	0.00299695	0	0.00793081	0	0	0.00139984	0	0	0	0	0	0.00124529	0	0.000614093	0	0.00028706	0	0	0	0.00359255	0.00176375	0	0	0.0339653	0.00180138	0.0291103	0	0
K00508	linoleoyl-CoA desaturase [EC:1.14.19.3]	Megan	0	0	0.00396947	0	0.000993122	0	0	0	0	0	0	0	0	0	0	0.000720729	0	0	0.00135906	0.00183118	0	0	0.00042984	0	0	0	0	0	0	0	0	0	0	0	0.00028706	0	0	0	0	0	0	0	0	0	0	0	0
K00510	heme oxygenase [EC:1.14.99.3]	Megan	0.101225	0.204961	0.256715	0.229301	0.156726	0.233538	0.151236	0.0952037	0.363052	0.373104	0.168455	0.0547708	0.497458	0.236142	0.32589	0.138754	0.138178	0.378038	0.0267503	0.61402	0.0936642	0.350561	0.0180417	0.814898	1.34551	0.3309	0.0504509	0.0676132	0.0506537	0.373868	0.855824	0.445014	0.685593	0.150875	1.10698	0.228903	0.392467	0.294202	0.111091	0.169513	0.169001	0.0656162	0.138597	0.127777	0.100991	0.248314	0.0237995
K00517	[EC:1.14.-.-]	Megan	0.338054	0.260981	0.377065	0.351212	0.231495	0.503506	0.178755	0.130862	0.471654	0.588379	0.296547	0.099632	0.754151	0.327259	0.468578	0.225658	0.225174	0.585444	0.049609	1.09786	0.118681	0.547201	0.162204	1.26068	1.66817	0.410893	0.240114	0.099192	0.158535	0.593881	1.45596	0.651778	0.902944	0.174693	1.4529	0.384854	0.606497	0.590437	0.186908	0.263719	0.255646	0.139686	0.197422	0.214072	0.120697	0.455732	0.0458991
K00520	merA; mercuric reductase [EC:1.16.1.1]	KEGG Website	0.784852	0.678182	0.871774	1.31447	1.26802	0.596362	0.774644	0.646317	1.15416	0.535674	0.771001	0.494465	0.732248	0.446279	0.543091	0.417011	0.69586	0.540898	0.596569	1.21579	0.356587	0.613983	0.750096	0.854381	0.666045	0.914647	0.823007	1.01074	1.46831	0.837175	0.866641	1.152	0.388312	0.66907	0.740061	0.548569	0.913252	0.589002	0.81399	0.512611	0.654245	0.859187	0.770212	0.519488	0.581199	0.644242	0.808215
K00523	CDP-4-dehydro-6-deoxyglucose reductase [EC:1.17.1.1]	Megan	0.0304453	0.0638519	0.773566	0.945011	0.121988	0.667091	1.0862	0.961472	1.26966	2.06118	0.982315	0.069855	0.245859	0.834741	0.777617	1.23497	0.139743	0.730297	0.20877	0.228852	0.457305	0.454836	0.0506802	1.32008	0.183985	1.03103	1.16819	0.145565	0.405268	0.277045	0.390912	0.506372	0.968006	0.68505	0.444949	1.43292	0.320429	0.393148	0.417353	1.30203	0.897538	0.287795	0.882135	0.851757	1.12315	0.782296	0.189762
K00525	ribonucleoside-diphosphate reductase alpha chain [EC:1.17.4.1]	Megan	7.23768	5.9287	6.36843	7.77693	7.66168	6.90507	6.83332	7.4174	7.5556	7.42593	7.30636	7.06033	7.97136	7.67415	7.03134	11.4557	7.58612	8.2751	7.30022	7.52071	7.6058	7.54339	7.26229	9.34473	7.22087	8.36302	7.8529	7.64412	8.0256	8.82309	8.40077	7.60815	8.31619	9.07198	6.81252	9.63051	8.9742	8.27345	8.37808	8.21906	8.11438	7.31628	9.7352	8.34516	7.29754	7.4967	8.06736
K00526	ribonucleoside-diphosphate reductase beta chain [EC:1.17.4.1]	Megan	4.5217	4.38747	4.57085	4.53497	4.5243	4.69124	4.25336	4.06523	7.94911	4.65546	4.8547	4.23191	4.93102	3.93955	4.01123	7.20808	4.16409	4.40108	3.83331	4.61909	4.76816	4.31403	3.89004	6.75593	4.54041	6.53047	4.71376	3.99854	4.84018	5.78048	5.58249	3.66526	5.35866	6.85431	4.55124	7.24546	6.0677	5.29927	5.14313	4.99718	4.5419	4.46925	6.96184	3.7381	3.46928	4.49711	4.02219
K00527	ribonucleoside-triphosphate reductase [EC:1.17.4.2]	Megan	7.82181	7.21781	6.86346	7.66828	6.73316	5.65164	6.71731	7.02365	6.01114	5.94594	7.42745	6.33167	5.89575	7.45872	7.314	6.24212	6.4542	6.80489	7.02558	7.2382	7.25654	6.8677	6.87169	6.17008	5.57698	6.81938	6.54228	6.97457	7.5177	7.21604	6.3758	6.50464	5.85395	6.93204	5.57631	6.48158	6.23076	6.37046	6.41654	6.42177	7.23415	6.21305	7.70985	7.01771	7.5888	8.37777	7.43552
K00528	fpr; ferredoxin--NADP+ reductase [EC:1.18.1.2]	KEGG Website	0.990975	1.30015	2.24904	2.27125	1.71608	1.64203	1.97394	2.30058	2.52142	3.21665	2.0948	0.626328	1.48375	1.93271	2.26357	2.78842	0.922513	1.81024	0.987499	2.12304	1.11116	1.81902	0.866279	3.26421	2.30402	1.98538	2.07988	1.26824	1.4748	1.5916	2.5454	2.48341	2.96701	1.78011	2.39002	2.57312	1.42787	1.61218	1.57014	2.72335	2.8206	1.18207	1.78169	1.80812	3.61753	2.00725	1.01078
K00529	ferredoxin--NAD+ reductase [EC:1.18.1.3]	Megan	0	0	0.000672972	0	0.00135788	0.108318	0.00437016	0	0.00120504	0.000940519	0	0.00914873	0	0	0	0.00138465	0	0	0.00050238	0.00107614	0	0	0.00339118	0	0.000675963	0	0	0	0	0	0	0	0.278503	0	0	0.000380865	0	0	0.000867394	0.00483807	0.0148953	0	0	0.000856645	0.0015092	0	0
K00532	ferredoxin hydrogenase [EC:1.12.7.2]	Megan	0.299967	0.524581	0.162025	0.247285	0.268002	0.106281	0.0521251	0.0737135	0.032362	0.0258425	0.192969	0.336251	0.115305	0.0438843	0.224318	0.0905547	0.26015	0.2153	0.276887	0.259489	0.191091	0.253252	0.386576	0.0255224	0.263289	0.109252	0.165854	0.476846	0.263576	0.300693	0.260979	0.134493	0.056252	0.229065	0.266748	0.186094	0.0987029	0.228051	0.661564	0.105984	0.0959639	0.268658	0.0743457	0.0700624	0.0624846	0.31068	0.274984
K00533	ferredoxin hydrogenase large subunit [EC:1.12.7.2]	Megan	0.402719	0.603429	0.162144	0.282208	0.160178	0.141195	0.0909188	0.236989	0.0647004	0.0505016	0.174581	0.270834	0.130481	0.113204	0.172797	0.0970269	0.235799	0.168466	0.37373	0.197102	0.161834	0.181345	0.248885	0.127433	0.0919415	0.20905	0.201854	0.259127	0.238807	0.260735	0.266192	0.229944	0.149448	0.170816	0.211479	0.11866	0.153743	0.139283	0.206588	0.0829703	0.148769	0.229505	0.147603	0.103086	0.180967	0.109423	0.356336
K00537	ARSC1, arsC; arsenate reductase [EC:1.20.4.1]	KEGG Website	2.34934	4.15546	4.71441	1.65395	1.62394	2.86437	2.06506	1.75916	2.54193	1.88993	1.44446	1.2809	2.05892	1.33707	2.04871	1.27332	1.69288	1.26532	1.95017	1.9669	1.8142	1.66344	1.01489	1.29566	3.74068	2.9595	1.54371	1.25796	1.48034	1.33475	1.3605	1.51047	1.29552	2.06167	2.06554	2.04463	3.23823	2.13452	2.11403	1.46379	1.54326	1.74891	1.12201	0.63416	1.22451	2.40104	0.789654
K00540	E1.-.-.-	KEGG Website	15.3038	14.9976	16.9199	17.6244	16.7696	17.0594	17.987	18.966	17.9436	21.0692	16.7063	15.2422	16.9544	17.7872	16.8088	18.0614	15.4049	17.9154	15.0254	15.3526	16.361	16.8634	16.1443	20.1078	15.5547	17.5607	19.2481	15.9785	15.6944	15.0672	17.3853	20.3192	22.2107	17.7039	16.8115	19.58	17.2084	17.0995	16.2626	20.7766	18.7706	16.46	17.516	17.4012	19.2504	16.897	16.8121
K00543	acetylserotonin N-methyltransferase [EC:2.1.1.4]	Megan	0	0	0	0	0	0	0	0	0	0	0	0	0	0	0	0	0	0	0	0	0	0	0	0	0	0	0	0	0	0	0	0	0	0	0	0	0	0	0	0	0	0	0	0	0	0	0
K00547	homocysteine S-methyltransferase [EC:2.1.1.10]	Megan	1.40128	1.7858	0.585092	1.21388	1.90019	1.95691	0.469995	0.943461	0.929301	0.945507	1.33557	1.82844	1.79942	0.916221	1.10285	1.01781	1.94079	0.922637	1.43306	1.66282	1.25639	1.38548	2.32031	0.768852	2.37346	1.57183	1.57451	1.47138	1.97701	1.4546	1.58922	1.60997	0.729049	1.22507	1.22883	1.08155	1.73918	2.01007	2.15587	1.16686	0.956197	1.64717	0.735908	0.668472	0.66459	0.748416	1.49196
K00548	5-methyltetrahydrofolate--homocysteine methyltransferase [EC:2.1.1.13]	Megan	5.20483	4.82914	3.21053	4.13791	5.39634	5.06596	2.55094	3.64456	3.38543	1.82156	4.35437	6.47039	5.37136	3.43531	4.56542	4.10845	6.14534	4.14038	5.37346	4.73874	4.84677	4.11679	6.88602	2.09529	4.67559	4.05031	3.62669	5.32024	4.87086	4.50463	4.0001	3.81167	3.10358	4.2328	3.53132	3.48876	5.42944	5.79447	6.32836	3.16969	3.88645	5.31847	3.0282	3.31811	3.37798	4.37061	6.05413
K00549	5-methyltetrahydropteroyltriglutamate--homocysteine methyltransferase [EC:2.1.1.14]	Megan	3.78601	5.44601	6.86124	5.10769	5.36257	5.90119	4.37425	4.2048	7.77968	7.05015	5.92341	3.60657	5.38562	5.32605	4.85832	4.70047	3.15283	4.41426	2.991	5.05947	3.70967	4.64417	2.98924	5.60157	7.11562	5.94857	5.25971	4.39654	4.14218	4.44103	5.72247	5.35739	5.8134	4.36748	6.02681	6.23817	6.25422	6.09083	4.51361	5.97083	5.13325	4.51761	4.61091	4.86614	5.95702	6.3991	3.02654
K00551	phosphatidylethanolamine N-methyltransferase [EC:2.1.1.17]	Megan	0.00435243	0.00222248	0.00248372	0.00799698	0.0386148	0.00135574	0.00186658	0.00415091	0.00647046	0.000215204	0.00205901	0.010173	0.00287624	0.0107312	0.0016528	0.0064151	0.00513338	0.000899391	0.000431026	0.00763207	0.000499459	0.00570731	0.0121645	0	0.00117148	0.00339943	0.00838631	0.0106089	0.0145344	0.00762618	0.00948603	0.00395984	0.00359739	0.0055635	0.00667159	0.00382896	0.00273299	0.000659524	0.0170116	0.00899319	0.00138855	0.00603861	0.00160454	0.0273168	0.00833415	0.00267051	0.00367433
K00554	trmD; tRNA (guanine37-N1)-methyltransferase [EC:2.1.1.228]	KEGG Website	4.07709	4.5233	4.86131	4.73358	4.85932	4.62459	4.63265	4.47222	5.12883	4.70652	4.57105	3.89371	5.27688	4.52026	4.45594	4.03696	4.43344	4.57795	4.37771	4.06983	4.08488	4.51236	4.45928	4.34051	4.29795	4.26858	4.54856	4.40017	5.13432	4.52924	4.57302	4.62922	4.17501	4.34875	4.48821	4.37919	4.93672	4.59561	4.68	4.52169	4.99752	4.68962	4.73807	5.15889	4.79121	4.75331	4.56449
K00556	trmH; tRNA (guanosine-2'-O-)-methyltransferase [EC:2.1.1.34]	KEGG Website	0.00537988	0.00414013	0.00467871	0.0255264	0.00510756	0.0053053	0.219253	0.0528329	0.0770119	0.111244	0.0153238	0.00474279	0.0248384	0.0782943	0.0122422	0.0160104	0.0295227	0.0325617	0.0373739	0.00687422	0.0287465	0.0208073	0.0156136	0.190204	0.0414674	0.0155124	0.0260361	0.00193335	0.0784951	0.0602446	0.013991	0.019885	0.00921347	0.0284821	0.012049	0.0211359	0.0168302	0.00267295	0.0118506	0.0482848	0.0402039	0.00689412	0.0935602	0.023958	0.0460192	0.00537193	0.00389563
K00557	trmA; tRNA (uracil-5-)-methyltransferase [EC:2.1.1.35]	KEGG Website	0.157574	0.101757	0.867406	1.1725	0.235855	1.38651	1.00787	1.16138	2.08116	2.19964	1.39685	0.190631	1.02324	1.35807	1.09738	1.28677	0.286421	0.790865	0.357983	0.459557	0.566901	0.540378	0.137653	1.42552	0.702226	1.47602	1.1691	0.199574	0.468845	0.520899	0.670266	1.17137	1.31541	0.954079	0.77407	1.99999	1.10231	0.878271	0.777208	1.53408	1.16283	0.508574	1.16425	1.5435	1.30899	1.23278	0.246235
K00558	DNA (cytosine-5-)-methyltransferase [EC:2.1.1.37]	Megan	9.85895	7.85414	3.77686	6.05482	4.62669	8.38321	5.78211	8.02604	5.95016	5.99938	7.20958	4.98994	4.6503	5.58001	5.65408	5.32172	6.43718	4.84298	6.47885	6.27993	5.22771	5.47947	4.56654	3.63684	5.78554	6.40953	6.10072	6.61373	6.2897	5.52137	5.24199	3.72206	6.33376	5.53661	8.63974	5.78885	5.39661	4.17885	5.66369	6.19012	6.18512	5.08601	5.02349	5.06503	3.29147	4.08474	6.52306
K00559	sterol 24-C-methyltransferase [EC:2.1.1.41]	Megan	0.0417224	0.00982147	0.000878359	0.00878956	0.000561882	0.00196693	0	0.00579356	0.000692258	0.00666073	0.00225554	0.0136951	0	0	0.00447144	0	0.00155159	0.00398426	0.00505364	0.00893738	0.000290854	0.0021398	0.020411	0	0.00980193	0.00438042	0.00397221	0.00140723	0.0178227	0.00283428	0.0390764	0.00275461	0	0.0114886	0.00018611	0.00600892	0.00370361	0	0	0	0.00278797	0.00345234	0	0	0	0.000809499	0.00780442
K00560	thymidylate synthase [EC:2.1.1.45]	Megan	4.31794	3.96628	4.25744	4.4742	4.18568	4.1414	4.47288	3.93946	4.13979	4.25218	3.8641	3.28604	4.43506	4.65679	4.14007	5.76172	4.09442	4.07921	4.13004	4.55486	3.96775	3.98303	3.85704	5.82948	4.08186	5.13826	3.82212	4.22603	4.44218	6.11959	4.88282	4.28015	5.34018	4.66102	3.79082	4.88735	5.55726	4.21844	4.64819	4.2072	4.89371	4.32462	6.3671	4.55974	4.32092	5.29121	4.2306
K00561	ermC, ermA; 23S rRNA (adenine-N6)-dimethyltransferase [EC:2.1.1.184]	KEGG Website	0.399091	0.19092	0.0478969	0.0706632	0.0789819	0.344786	0.123521	0.094681	0.273752	0.349657	0.544903	0.778193	0.25078	0.320547	0.146123	0.195005	0.0846635	0.308983	0.230706	0.128863	0.113573	0.170114	0.0734044	0.0845847	0.0668272	0.0772855	0.2884	0.154514	0.303808	0.247455	0.347505	0.0778813	0.107598	0.0902258	0.180297	0.114851	0.0523302	0.203429	0.182866	0.787517	0.126754	0.326234	0.0560979	0.0563919	0.168242	0.186496	0.085694
K00563	rlmA1; 23S rRNA (guanine745-N1)-methyltransferase [EC:2.1.1.187]	KEGG Website	0.647993	1.08831	1.09061	0.24787	0.333375	0.435763	0.234297	0.164524	0.451117	0.508565	0.24513	0.249803	0.346347	0.312651	0.278517	0.254952	0.246432	0.299918	0.163112	0.275924	0.376155	0.379242	0.151013	0.176699	0.892875	0.471948	0.224219	0.140816	0.28344	0.263638	0.399678	0.365715	0.247103	0.1264	0.490319	0.41732	0.481541	0.448418	0.181017	0.318149	0.236498	0.17871	0.141191	0.146377	0.190431	0.418017	0.120265
K00564	rsmC; 16S rRNA (guanine1207-N2)-methyltransferase [EC:2.1.1.172]	KEGG Website	0.537209	1.1487	2.01164	0.478293	0.333021	1.10291	0.816315	0.468574	1.00288	0.890849	0.616752	0.34947	0.888431	0.818951	0.666153	0.537799	0.300528	0.604033	0.318796	0.581715	0.612172	0.502638	0.23663	0.497063	1.01974	0.746707	0.360342	0.258664	0.437988	0.422127	0.589744	0.534769	0.473798	0.522194	0.738377	0.592672	1.17598	0.560663	0.386446	0.655951	0.669911	0.497342	0.594068	0.614039	0.737498	1.02745	0.295727
K00566	tRNA-specific 2-thiouridylase [EC:2.8.1.-]	Megan	6.47087	5.8194	6.01664	6.51812	6.42262	5.85471	6.12804	6.5266	5.74	5.728	6.05085	6.41496	6.25664	6.36111	6.21755	6.04564	6.54038	6.37282	6.05474	5.71708	6.45844	6.15972	6.75601	5.82746	5.5176	5.82167	6.25803	6.68562	6.66398	6.25836	6.26584	7.06737	6.25008	6.34988	5.89247	5.59346	5.9676	6.38842	5.77721	6.42271	6.2486	6.35273	6.43959	6.51688	6.08147	6.1839	6.4901
K00567	ogt, MGMT; methylated-DNA-[protein]-cysteine S-methyltransferase [EC:2.1.1.63]	KEGG Website	3.08309	3.62567	3.36134	3.31742	3.62546	3.74711	3.15097	3.49708	3.31611	3.26434	3.58367	3.23055	3.81103	2.92011	3.41448	3.29101	3.32471	3.09518	3.37445	3.64882	3.18858	3.40893	3.35219	3.42822	3.74117	3.40954	3.13677	3.56849	3.34339	3.12271	3.3639	3.98419	3.31028	3.20459	4.08599	3.55138	3.50231	3.83141	3.91953	2.99563	3.03369	3.57462	2.84987	2.52298	2.79344	3.6861	3.06425
K00568	2-polyprenyl-6-hydroxyphenyl methylase / 3-demethylubiquinone-9 3-methyltransferase [EC:2.1.1.222 2.1.1.64]	Megan	0.195499	0.631532	0.767389	1.19049	0.40218	0.894768	1.24335	1.25096	1.83451	1.78165	1.39196	0.575034	0.581421	1.26928	1.23171	1.41102	0.591327	0.736136	0.674261	0.463183	0.7942	0.84598	0.296273	1.83365	0.342799	1.58373	1.39367	0.38371	1.31943	0.516187	0.628502	1.41873	2.16265	0.965542	1.36289	2.72767	0.570861	1.9768	1.59919	1.63272	1.40749	0.533369	1.1959	1.26514	1.72734	0.941914	0.351964
K00570	phosphatidylethanolamine/phosphatidyl-N-methylethanolamine N-methyltransferase [EC:2.1.1.17 2.1.1.71]	Megan	0.0405233	0.0116952	0.0541005	0.0470255	0.0403945	0.0619787	0.0731304	0.0718608	0.0362148	0.0104833	0.0370666	0.0409337	0.0300812	0.0241712	0.0146119	0.0391431	0.0338732	0.0681875	0.0749145	0.0266426	0.0609984	0.113595	0.0246606	0.0572287	0.0672628	0.0450005	0.0295578	0.0333141	0.047887	0.110781	0.0565473	0.0349729	0.0546452	0.0440327	0.0283642	0.0331262	0.0264503	0.0561148	0.0381026	0.0366559	0.0364608	0.0165438	0.0285547	0.0150104	0.00984574	0.0625807	0.0272892
K00571	E2.1.1.72; site-specific DNA-methyltransferase (adenine-specific) [EC:2.1.1.72]	KEGG Website	3.87393	3.97985	4.45072	3.50126	2.57342	3.95285	6.49651	3.62987	4.90186	3.38336	3.31683	3.94909	3.68284	4.13378	4.00146	6.25621	3.59841	5.59952	4.14579	4.62185	3.91363	4.09916	2.77248	3.00756	5.08732	3.31437	5.52062	2.99549	3.38757	2.98761	3.28061	2.45769	2.70985	3.92993	3.86771	4.72487	3.65843	2.52569	2.70965	5.42651	2.87944	3.03297	3.6877	2.73525	4.62285	4.16154	3.88206
K00573	E2.1.1.77, pcm; protein-L-isoaspartate(D-aspartate) O-methyltransferase [EC:2.1.1.77]	KEGG Website	0.0893163	0.109714	0.860912	0.987463	0.247472	0.79745	1.22954	1.09572	1.77799	2.21326	1.38004	0.129674	0.583856	1.28052	1.03631	1.69038	0.337592	0.919987	0.410202	0.325434	0.602521	0.634172	0.105064	1.71653	0.329984	1.35634	1.65449	0.21232	0.626098	0.503427	0.55654	1.37097	1.50251	0.929809	0.655576	1.86359	0.584303	0.849618	0.82927	1.92923	1.31655	0.431719	1.0749	1.21776	1.65557	0.939115	0.227453
K00574	E2.1.1.79, cfa; cyclopropane-fatty-acyl-phospholipid synthase [EC:2.1.1.79]	KEGG Website	0.376343	0.534825	0.0994	0.221501	0.593024	0.0352603	0.0323815	0.0288364	0.0161741	0.0169767	0.232626	0.510644	0.0160888	0.0202071	0.243165	0.0383714	0.340455	0.0329067	0.320705	0.212454	0.0587816	0.152964	0.584213	0.0121945	1.03714	0.159105	0.288147	0.455217	0.265251	0.126151	0.106115	0.0384474	0.034355	0.313298	0.070187	0.26408	0.048771	0.5432	0.171711	0.0268452	0.015382	0.075238	0.0082132	0.00561391	0.0125687	0.0614739	0.254861
K00575	chemotaxis protein methyltransferase CheR [EC:2.1.1.80]	Megan	0.103527	0.121729	0.0377893	0.131748	0.108263	0.076825	0.18001	0.134753	0.0418766	0.0599058	0.117688	0.136947	0.0632123	0.040427	0.0916673	0.0517505	0.200912	0.103807	0.162112	0.1024	0.150949	0.205065	0.136454	0.118618	0.168996	0.247455	0.139186	0.0939647	0.162159	0.242605	0.0884242	0.0952058	0.0626766	0.253291	0.0990905	0.192423	0.0906457	0.13825	0.117676	0.0569693	0.0802125	0.0878259	0.0886452	0.0295419	0.0398302	0.0614362	0.0952433
K00587	protein-S-isoprenylcysteine O-methyltransferase [EC:2.1.1.100]	Megan	0.397624	0.458529	0.114137	0.101942	0.219423	0.050538	0.0934036	0.080069	0.159207	0.140511	0.108905	0.113909	0.0679917	0.126409	0.133379	0.0562812	0.0656053	0.107736	0.451291	0.221457	0.127524	0.14377	0.142332	0.0780301	0.142268	0.0478947	0.138093	0.31516	0.218263	0.10823	0.153725	0.0939843	0.0385759	0.0668299	0.214761	0.0989354	0.0652458	0.0906207	0.130876	0.0636092	0.0655673	0.151993	0.0678421	0.0437039	0.0688593	0.0779383	0.193648
K00588	caffeoyl-CoA O-methyltransferase [EC:2.1.1.104]	Megan	0.144757	0.586038	1.13159	0.292184	0.164813	0.150937	0.73707	0.483772	0.140486	0.294509	0.182189	0.207405	0.134447	0.382904	0.187356	0.135353	0.141857	0.233698	0.308394	0.219939	0.294493	0.209091	0.206906	0.271882	0.307712	0.176847	0.127816	0.231403	0.284739	0.196332	0.154777	0.14186	0.0743854	0.373666	0.224246	0.159161	0.222146	0.0740319	0.126276	0.134671	0.389047	0.229994	0.513881	0.0726049	0.262225	0.0819655	0.353747
K00590	E2.1.1.113; site-specific DNA-methyltransferase (cytosine-N4-specific) [EC:2.1.1.113]	KEGG Website	0.35373	0.0578263	0.03838	0.411462	0.213473	0.773399	0.827424	0.42904	0.258102	0.101626	0.251534	0.369641	0.19648	0.383881	0.308592	0.062482	0.111049	0.255595	0.17717	0.716329	0.169814	0.179969	0.275208	0.584254	0.298962	0.545185	0.490546	0.18814	0.610889	0.303062	0.0901917	0.630558	0.270908	0.211124	0.497227	0.117712	0.403855	0.39194	0.541141	0.34746	0.607103	0.184887	0.181982	1.00214	0.221325	0.0517796	0.515911
K00591	hexaprenyldihydroxybenzoate methyltransferase [EC:2.1.1.114]	Megan	0	0.000964165	0	0	0	0	0	0	0	0	0	0	0	0	0.000352393	0	0	0	0	0	0	0	0	0	0	0	0	0	0	0	0	0	0	0	0	0	0	0	0	0	0	0.000482893	0.0102051	0	0	0	0
K00595	precorrin-6Y C5,15-methyltransferase / precorrin-8W decarboxylase [EC:2.1.1.132 1.-.-.-]	Megan	0.20617	0.445136	0.175409	0.372653	0.162898	0.109955	0.408546	0.440617	0.30018	0.596885	0.250252	0.230011	0.242509	0.87816	0.159853	0.361902	0.220726	0.374702	0.277014	0.141655	0.278368	0.278172	0.26283	0.763962	0.120405	0.215975	0.216261	0.368737	0.361753	0.363078	0.418963	0.311634	0.233024	0.222253	0.2156	0.503571	0.237314	0.11589	0.131713	0.446975	0.371999	0.237939	0.869605	0.975539	0.722706	0.062713	0.226507
K00598	tam; trans-aconitate 2-methyltransferase [EC:2.1.1.144]	KEGG Website	0.0140666	0.326071	1.1121	0.0133682	0.0480221	0.0335176	0.0547513	0.0355933	0.00407417	0.00640697	0.042832	0.110916	0.00284164	0.0120778	0.0737041	0.00804597	0.0207581	0.0390691	0.0397842	0.029023	0.0449946	0.0463467	0.152772	0.00729414	0.0480641	0.0993464	0.0288916	0.109572	0.0242561	0.0330539	0.00395129	0.0203366	0.00849005	0.181122	0.0203876	0.0326901	0.0162613	0.0173465	0.0152082	0.0108193	0.0235101	0.0150212	0.00487573	0.00557383	0.0265551	0.00467903	0.101
K00599	[EC:2.1.1.-]	Megan	11.9011	15.5675	18.25	13.124	13.3607	12.1012	12.3936	12.9539	12.819	12.7226	12.8834	10.6809	12.2287	12.6867	11.7732	12.942	12.2601	11.9256	11.1367	12.6387	11.6225	12.7969	11.4011	13.2437	13.9133	12.245	13.2639	12.4926	13.8579	12.3368	13.6561	14.7086	13.1292	12.0729	13.1259	12.7583	11.701	11.7481	11.8644	13.455	12.0753	11.9044	12.0396	12.5169	13.173	11.3687	11.2053
K00600	glycine hydroxymethyltransferase [EC:2.1.2.1]	Megan	4.31782	3.84272	4.15384	5.87447	5.07298	4.58171	5.01373	5.28233	5.45144	5.36349	4.88285	4.48347	5.0428	5.32253	4.26279	4.92121	5.1395	5.5115	4.52584	4.69914	4.46687	4.88335	5.01277	5.38388	4.53	4.77749	4.67706	4.67414	5.19887	5.08564	5.32562	5.79498	5.29876	4.8327	4.46209	5.11569	4.60337	5.30385	5.00235	5.48904	5.56592	4.52489	5.70365	5.98313	5.28719	4.73444	5.3883
K00602	phosphoribosylaminoimidazolecarboxamide formyltransferase / IMP cyclohydrolase [EC:2.1.2.3 3.5.4.10]	Megan	6.45622	6.14816	5.56241	6.09214	6.83178	6.08201	5.87136	6.11092	6.2509	5.78842	6.10043	6.46749	6.62448	6.70519	6.20047	6.34515	6.71028	6.35943	6.18395	5.73421	5.9015	6.63991	6.82391	6.3176	5.40719	5.7639	6.46907	7.09065	5.90971	6.34222	6.53035	6.89121	6.77989	6.12206	6.31327	6.04207	6.07489	6.5986	6.18102	6.73318	6.1732	6.68815	6.49056	7.43892	6.72704	6.1059	7.18792
K00603	glutamate formiminotransferase [EC:2.1.2.5]	Megan	0.221909	0.39528	0.109287	0.202856	0.149429	0.189593	0.341164	0.381579	0.145617	0.289369	0.171751	0.0697946	0.203394	0.394496	0.180921	0.124924	0.2571	0.301941	0.265828	0.156013	0.28624	0.327705	0.104343	0.420196	0.481264	0.197314	0.0849989	0.125637	0.263815	0.388228	0.310906	0.21971	0.143742	0.143235	0.189374	0.183933	0.441559	0.205018	0.116881	0.196106	0.416873	0.284681	0.423009	0.15936	0.348413	0.137227	0.0863239
K00604	methionyl-tRNA formyltransferase [EC:2.1.2.9]	Megan	3.91416	3.89837	5.08491	5.51597	4.25898	4.5808	5.55896	5.84974	5.73933	5.79679	5.17014	4.86145	4.64492	5.34571	4.81198	4.95645	4.51415	5.30839	4.76118	4.03375	4.69056	5.30992	4.24363	5.60908	4.11441	4.9405	4.95296	4.19065	4.8641	4.85178	4.93109	5.69877	6.18058	5.03831	4.51395	5.43735	4.57995	4.89736	4.84509	5.63532	5.65223	4.20559	5.64332	6.15996	6.63473	4.72676	4.32652
K00605	aminomethyltransferase [EC:2.1.2.10]	Megan	2.03367	1.2921	1.34039	2.42399	1.61537	1.94515	2.18697	2.75088	2.45086	2.68353	2.14515	2.0476	1.93014	3.03601	2.34029	2.79622	2.07103	2.90463	2.24986	2.03298	2.29719	2.18221	2.16329	3.10963	1.81178	2.26256	2.09981	2.12316	1.85874	2.32429	2.44711	2.89554	3.11424	2.14471	2.35538	3.06756	1.71409	2.3003	1.98524	2.65291	2.86447	1.87972	3.15609	3.74184	3.21623	2.25121	2.12515
K00606	3-methyl-2-oxobutanoate hydroxymethyltransferase [EC:2.1.2.11]	Megan	2.3121	1.59321	1.56927	2.96899	2.84595	2.53137	2.83797	2.93135	2.78783	3.31899	2.92049	2.55902	2.83819	3.21867	2.86242	3.29862	2.77822	3.27159	3.0597	2.76121	2.79342	3.04156	3.24993	3.31435	2.25049	2.61158	3.1064	3.05296	3.53211	2.58837	2.79962	3.47185	3.81858	2.88542	2.98232	3.24455	2.77539	2.57409	2.79839	3.29	2.72782	2.7875	2.85008	3.80698	3.50985	2.7081	3.2633
K00607	E2.1.2.-	KEGG Website	0.015114	0.00881845	0.00611782	0.0201582	0.00569499	0.0122436	0.269082	0.0651641	0.119157	0.100328	0.0306293	0.00480934	0.0177852	0.0732785	0.0132177	0.0218818	0.00669293	0.038584	0.0309883	0.0201421	0.0409055	0.026182	0.00759159	0.235221	0.0398211	0.0102081	0.0675372	0.0018264	0.0784589	0.0512164	0.0300076	0.00829995	0.0246371	0.0199088	0.00732903	0.0254395	0.016836	0.0256647	0.00648693	0.0765372	0.0498868	0.00443491	0.148964	0.0277092	0.0599666	0.00395286	0.0109004
K00608	aspartate carbamoyltransferase [EC:2.1.3.2]	Megan	0.000950562	0.00344825	0	0.012116	0.000548228	0.00224267	0.0184714	0.000729364	0.00086763	0.000867036	0.00543907	0.000558614	0.00359652	0.00480295	0.00161245	0.00485072	0.00793836	0.000719919	0.000190135	0.00207094	0.00462676	0.0203884	0.000312538	0.0151891	0.00184313	0.0109533	0.00290853	0.0016045	0.0121109	0.0342309	0.0045269	0.00605055	0	0.00407697	0.00390094	0.00235694	0.00297521	0	0.00265244	0.00148669	0.0023387	0	0.00662959	0	0.00226238	0.000859744	0
K00609	aspartate carbamoyltransferase catalytic subunit [EC:2.1.3.2]	Megan	3.08504	3.58232	3.64345	3.82702	3.81906	3.37553	3.84594	3.80099	3.24196	3.73804	3.50719	3.35434	3.56422	3.82607	3.40173	3.79797	3.66468	3.88285	3.47163	3.48211	3.46233	3.6222	3.69634	4.3225	3.32588	3.67102	3.84226	3.80618	3.63695	3.44445	3.85973	4.2376	4.02711	3.67434	3.33939	4.55197	3.25476	3.68682	3.49063	3.85375	4.03325	3.55971	4.04061	4.14964	4.39135	3.10003	3.5036
K00610	aspartate carbamoyltransferase regulatory subunit	Megan	1.94431	1.27547	2.10555	2.35246	1.77845	2.36589	2.29128	2.80484	2.08704	2.57488	2.01078	2.38145	1.7786	1.9634	2.42898	2.46945	2.24748	2.37752	2.18722	1.6381	2.67881	2.12372	2.24128	2.2332	0.956653	2.11497	2.7684	2.26559	1.92941	1.89423	1.66054	2.1834	2.37393	2.32045	1.69352	2.4992	1.50356	2.10246	1.99444	2.43473	2.21252	2.40125	1.89222	2.15913	2.18704	2.42924	1.66701
K00611	ornithine carbamoyltransferase [EC:2.1.3.3]	Megan	1.36532	1.74074	2.44625	2.18829	1.74478	2.38098	1.66041	1.67005	2.87183	2.52955	2.29671	1.32081	2.0856	2.01258	1.86979	2.031	1.59202	1.56717	1.5346	1.65622	1.51909	1.73218	1.38132	2.03841	2.10365	2.6335	2.17968	1.30397	2.22813	1.65481	1.86321	1.96017	1.94236	1.97477	1.65683	2.53278	2.34353	2.24432	2.02871	2.40565	2.1969	1.64283	1.73175	2.19483	2.52637	2.17857	1.31142
K00612	E2.1.3.-; carbamoyltransferase [EC:2.1.3.-]	KEGG Website	0.00179343	0.000230856	0.000109795	0.00968782	0.00131173	0.00438961	0.000337729	0.000747528	0	0.00475287	0.016396	0.0125394	0	0	0.000428672	0	0.00266462	0.0179841	0.00359642	0.00594427	0.001542	0.0331361	0.0138461	0.0163731	0.0133536	0.00599032	0.00512958	0	0.0208637	0.00620192	0.00622323	0.000648845	0.0039924	0.0114763	0.000842764	0.0341518	0	0.000348465	0.000312292	0.0183829	0.000929343	0.00573687	0	0	0.0617097	0	0
K00613	glycine amidinotransferase [EC:2.1.4.1]	Megan	0.0165239	0.0267493	0.0223686	0.0136741	0.0280407	0.021659	0.00509705	0.0147908	0.0301644	0.00754919	0.00964994	0.00397418	0.051495	0.00965668	0.0133458	0.033006	0.0078981	0.0128167	0.00716838	0.0387397	0.00139593	0.0234292	0.019698	0.0157812	0.0669743	0.0161204	0.0199294	0.0193494	0.0240432	0.0177394	0.0218069	0.0252543	0.0146356	0.0202961	0.0880589	0.0129801	0.0239591	0.153443	0.0600142	0.00910479	0.0111793	0.0170213	0.00614556	0.0105855	0.00906157	0.07747	0.01932
K00614	E2.1.-.-	KEGG Website	0.341069	0.633183	0.6276	0.184158	0.193793	0.292552	0.178374	0.108822	0.257754	0.401922	0.185015	0.138171	0.177791	0.215169	0.164224	0.157695	0.114061	0.14431	0.0962176	0.194167	0.267837	0.199242	0.0854862	0.128256	0.596031	0.290155	0.152165	0.076732	0.16794	0.160174	0.239618	0.141326	0.131214	0.0568107	0.246921	0.24833	0.336263	0.293125	0.108671	0.218102	0.156265	0.0996554	0.115322	0.0955032	0.118313	0.276107	0.0660464
K00615	transketolase [EC:2.2.1.1]	Megan	9.25374	8.4101	8.74378	8.19221	8.93079	7.34648	8.28426	7.78377	7.54293	7.48897	7.81433	8.58915	8.16538	8.36679	7.86811	7.71053	8.94561	8.31151	9.10473	7.65044	8.23908	8.6242	9.18955	8.31924	6.73387	7.3824	8.03371	9.65125	9.12092	8.33648	8.21731	8.63498	7.51361	7.91232	7.53061	7.8249	6.9709	8.21386	7.94107	7.97437	8.38421	7.86421	8.77768	9.57597	8.57088	7.69356	10.2484
K00616	transaldolase [EC:2.2.1.2]	Megan	1.05823	1.28257	2.63877	2.22964	1.44289	2.62373	1.98507	2.24561	3.54502	3.17602	2.25499	1.06837	2.54096	2.46043	2.06911	2.11684	1.42993	1.98214	1.39288	1.9354	1.54802	1.77782	1.08457	3.24774	2.61037	2.83382	2.20475	1.20337	1.8739	1.85516	2.29807	2.53171	2.82265	1.86015	2.42058	2.68626	2.67491	2.03389	2.19227	2.907	2.96315	1.63074	2.3438	2.56096	2.98434	2.26617	1.28914
K00619	amino-acid N-acetyltransferase [EC:2.3.1.1]	Megan	0.0476419	0.0616325	0.00598499	0.0183536	0.0420928	0.0068498	0.0282444	0.00569297	0.0269255	0.0113921	0.0159089	0.0337336	0.00609617	0	0.0370298	0.00878591	0.0773518	0.0212877	0.0376031	0.0269757	0.0312768	0.0601402	0.0615115	0.00976641	0.0517886	0.0345188	0.0229873	0.0338078	0.0298676	0.0521978	0.0239125	0.017442	0.0101354	0.0639729	0.0106479	0.0813892	0.0138201	0.0320029	0.0372321	0.009938	0.0173451	0.0241076	0.00776113	0.00414515	0	0.0230636	0.0126595
K00620	glutamate N-acetyltransferase / amino-acid N-acetyltransferase [EC:2.3.1.35 2.3.1.1]	Megan	0.226061	0.500936	2.23332	1.17208	0.423381	0.933892	1.15476	1.15182	1.70156	2.01881	1.46063	0.39181	0.59822	1.30119	1.04536	1.61515	0.475291	0.862497	0.481518	0.389054	0.609685	0.763432	0.30395	1.85018	0.549082	1.46898	1.5436	0.394469	0.646243	0.568597	0.853891	1.41038	1.88528	1.13949	0.638145	1.99843	0.527865	0.995732	0.988703	1.62398	1.50957	0.570949	1.31748	1.36604	2.13053	1.03321	0.388172
K00624	carnitine O-acetyltransferase [EC:2.3.1.7]	Megan	0.00430084	0.0346254	0.00745643	0.695287	0.0315736	0.262824	0.0792931	0.495214	0.633728	1.49797	0.943301	0.0164342	0.306939	0.809714	0.448137	0.85366	0.0771987	0.472287	0.00325692	0.00966009	0.116333	0.012752	0.0325028	0.551416	0.00112386	0.588012	0.995687	0.00077195	0.102081	0.158727	0.0979337	0.0667198	0.0597006	0.0361654	0.489934	1.29858	0.0274471	0.43462	0.485699	1.04973	0.137124	0.0221892	0.654097	0.326831	1.1493	0.32895	0.0144339
K00625	phosphate acetyltransferase [EC:2.3.1.8]	Megan	4.19171	4.27159	3.14776	3.01484	4.30324	3.20478	2.79025	3.24231	2.05283	2.25696	3.09904	4.86116	3.5873	3.32655	3.21518	2.80941	4.18478	3.40392	3.99846	2.9779	3.82418	3.81704	4.80315	2.30886	3.06486	2.82018	3.17663	5.00598	3.62184	3.7776	3.48307	3.64168	2.74149	3.46158	3.07166	2.72438	3.08621	3.65167	3.81199	2.80318	2.99049	3.96248	3.29267	3.40852	2.71792	2.78996	4.87095
K00626	acetyl-CoA C-acetyltransferase [EC:2.3.1.9]	Megan	0.822289	1.83209	0.869184	0.88038	0.859808	0.898368	0.895925	0.662263	0.808037	0.77891	0.588628	1.00098	0.681409	0.945202	0.650025	0.472154	0.905848	0.727686	0.737288	0.83886	0.735227	0.70184	0.944334	0.612264	1.36013	0.666903	0.546731	0.814018	0.901105	0.813558	0.989023	0.744289	0.526686	0.62397	0.928246	0.657295	1.26251	0.850754	0.911608	0.556088	0.792187	0.914291	0.857863	0.506265	0.830202	0.592325	0.886055
K00627	pyruvate dehydrogenase E2 component (dihydrolipoamide acetyltransferase) [EC:2.3.1.12]	Megan	1.28456	1.85225	3.98338	2.8426	1.63104	2.62301	2.57738	2.40307	4.93379	4.54343	3.08085	0.719626	3.21847	3.97826	2.26924	2.99027	1.10899	2.5781	0.883095	2.175	1.53403	2.17531	0.809511	4.77864	2.96402	3.32655	2.32988	1.14805	1.77657	2.23799	3.17685	3.64717	3.82566	1.82112	3.13273	3.59064	2.97157	2.57156	1.97169	3.72084	3.0142	1.59242	3.66031	4.3572	4.7387	2.92405	1.03245
K00631	glycerol-3-phosphate O-acyltransferase [EC:2.3.1.15]	Megan	0.0979795	0.0336837	0.164648	0.416053	0.132227	0.864066	0.565924	0.354648	1.19345	1.04287	0.687437	0.081837	0.972275	0.742055	0.532356	0.501651	0.162242	0.431698	0.0985931	0.244752	0.329608	0.217465	0.0525536	0.40177	0.460363	0.675462	0.248335	0.0655432	0.240462	0.394802	0.34994	0.247366	0.386982	0.25744	0.386892	0.526379	1.04438	0.495115	0.346075	0.519325	0.550942	0.378828	0.585096	0.951538	0.8588	1.02091	0.169868
K00632	acetyl-CoA acyltransferase [EC:2.3.1.16]	Megan	0.00397092	0.00998424	0.0146921	0.0231086	0.00972571	0.0175819	0.0198405	0.0416814	0.0399836	0.00287398	0.0136634	0.0331453	0.00941616	0.00220223	0.0313816	0.00830142	0.0113415	0.0324558	0.0162631	0.0219194	0.0103233	0.0227363	0.0225876	0.0281251	0.00204434	0.0114754	0.0273215	0.00970148	0.0243473	0.0108057	0.00784332	0.0124628	0.0221635	0.00662373	0.0109067	0.0189956	0.0075109	0.0297785	0.00996526	0.0179577	0.0055441	0.021908	0.0043667	0.00511458	0.00449862	0.00128889	0.0162282
K00633	lacA; galactoside O-acetyltransferase [EC:2.3.1.18]	KEGG Website	0.262575	0.403791	0.715744	0.368628	0.355964	0.371776	0.489198	0.398113	0.207492	0.251528	0.381493	0.766156	0.470393	0.405727	0.711655	0.363338	0.618652	0.427009	1.03639	0.285205	0.513901	0.496125	0.957353	0.245043	0.106337	0.414528	0.401128	0.575379	0.729343	0.357542	0.306567	0.336421	0.319466	0.60054	0.386092	0.527624	0.318727	0.316744	0.326444	0.358569	0.327717	0.500941	0.364837	0.382184	0.26698	0.330237	0.721036
K00634	phosphate butyryltransferase [EC:2.3.1.19]	Megan	1.54405	0.823685	0.288617	0.919982	1.53159	0.929474	1.11163	1.12021	0.408947	0.280622	1.03243	1.79672	1.08541	0.755738	1.45826	1.20237	1.57166	1.35287	1.72442	1.10594	1.57935	1.7083	1.79973	0.331622	0.42694	0.626902	1.21784	1.9657	1.14831	1.1155	1.02353	1.22993	0.807281	1.33654	0.962349	0.565423	0.746975	1.31631	1.04257	0.73148	0.789699	1.52935	0.795124	1.05053	0.759454	1.02022	2.08639
K00635	diacylglycerol O-acyltransferase [EC:2.3.1.20]	Megan	0	0	0	0	0	0	0.152657	0.000561868	0	0.0207521	0	0	0	0.0396533	0	0	0	0	0.000661966	0.0018699	0	0.00645622	0.000725414	0	0.00178367	0	0	0	0	0	0.000333377	0	0	0	0	0	0.000429743	0	0.0011444	0.0018728	0	0	0.0281889	0	0.032537	0	0
K00638	cat; chloramphenicol O-acetyltransferase [EC:2.3.1.28]	KEGG Website	0.165327	0.192093	0.228731	0.063182	0.21433	0.365913	0.244639	0.0740631	0.00994337	0.0629318	0.110752	0.220151	0.060015	0.0227062	0.108131	0.0283111	0.0869293	0.0418592	0.280517	0.11978	0.1875	0.135995	0.167814	0.0771963	0.127252	0.11937	0.137768	0.208412	0.235634	0.0794658	0.192	0.0613953	0.0234866	0.205288	0.0459218	0.175389	0.10012	0.321779	0.044344	0.026289	0.0892264	0.0454647	0.0845951	0.0579119	0.0402944	0.563019	0.138483
K00639	glycine C-acetyltransferase [EC:2.3.1.29]	Megan	4.30319	3.2739	0.712236	2.50579	3.5223	3.25749	2.41049	3.51281	1.60421	1.39142	2.76595	5.18067	2.64493	3.028	3.37731	2.52843	3.74052	3.86169	4.17996	3.17968	3.1674	3.62223	4.39058	2.29877	1.94466	2.7703	2.95022	4.77694	3.58596	3.2121	2.92421	3.14897	2.44106	2.6747	3.34041	1.89611	2.5587	4.32012	4.4601	2.28742	3.05801	4.56456	3.2962	3.02691	2.43812	3.38667	4.79335
K00640	serine O-acetyltransferase [EC:2.3.1.30]	Megan	6.03952	5.42479	4.82655	5.91526	7.37578	5.83248	6.25797	6.37929	6.05375	6.08467	6.16994	8.00301	7.30382	6.7889	6.59804	6.87652	7.83887	7.22111	6.4412	5.4884	7.36323	6.53985	7.77828	6.27425	5.26994	5.8141	6.50031	7.62526	6.34264	6.68376	6.82834	6.42645	6.52221	6.44283	6.75454	5.73324	5.9953	6.75418	6.76911	6.98987	6.11836	7.06082	6.77331	8.53039	6.52448	5.8495	7.70576
K00641	homoserine O-acetyltransferase [EC:2.3.1.31]	Megan	0.607492	0.77254	1.53201	1.95137	1.35336	1.58513	1.98691	1.61349	2.9933	3.13916	2.10654	0.464555	1.90771	2.59693	1.55884	2.28631	0.761457	1.83377	0.647246	1.80846	0.902555	1.46101	0.634792	3.42265	1.88547	1.97241	1.6509	0.955371	1.32533	1.52935	2.33953	2.22662	2.77966	1.40291	2.25258	2.71653	1.89439	1.57893	1.39346	2.56232	1.9292	1.18947	2.64269	3.09954	3.08735	1.93118	0.825081
K00645	[acyl-carrier-protein] S-malonyltransferase [EC:2.3.1.39]	Megan	3.41256	3.33032	3.49295	3.87488	3.43646	3.99624	4.14824	3.98374	5.03425	5.50465	4.14714	3.72032	4.67662	5.00106	4.04147	4.56332	3.91971	4.35164	3.56138	3.31684	3.87906	3.82569	3.81837	5.04782	3.94599	3.99187	4.10799	3.42788	3.55203	3.77424	4.23925	4.77999	4.98427	3.67809	3.91208	4.45364	4.24894	4.07047	3.76517	5.07919	4.26544	3.82711	4.95164	5.50268	5.9596	3.91658	3.82511
K00647	3-oxoacyl-[acyl-carrier-protein] synthase I [EC:2.3.1.41]	Megan	5.2584	1.86596	1.95821	4.70355	4.243	4.74616	4.32171	4.07374	3.22594	3.09317	4.10215	3.76716	4.6036	4.73867	4.22735	5.91294	4.95079	2.00406	2.57567	1.59289	4.87668	3.14696	4.58416	4.14004	1.97312	4.39218	3.33246	5.6922	3.46882	4.08088	3.30374	6.76659	4.58503	4.50631	3.46896	4.02066	3.64311	4.66349	5.16904	3.16947	5.82056	4.27578	4.37816	2.91155	5.56648	5.85327	4.73902
K00648	3-oxoacyl-[acyl-carrier-protein] synthase III [EC:2.3.1.180]	Megan	4.99501	5.54959	5.80678	6.01261	5.23857	5.87358	6.30311	6.16637	7.85467	9.15178	7.49075	4.92267	6.59216	8.67095	7.9018	7.5535	5.66131	7.04243	5.59497	6.56543	6.04776	5.41702	4.98097	8.72918	6.11712	7.74951	7.1181	5.44062	5.07271	5.68353	6.39594	7.48709	7.47931	5.3152	5.92522	6.8994	5.96798	6.66301	8.59531	8.60085	6.6725	5.28652	7.12518	7.28978	8.06602	5.73722	5.49222
K00650	lecithin-cholesterol acyltransferase [EC:2.3.1.43]	Megan	0.00334137	0.00352943	0.00243529	0.0012026	0.00222199	0.00298465	0.00299225	0.00118245	0.00197189	0.00923374	0.00138978	0	0.000485894	0.00134639	0.000854287	0.000849586	0.00693076	0.00494087	0.000924746	0.00349293	0.00838238	0.00723396	0.00101338	0.00462251	0.0108912	0.000634202	0.00126577	0	0.00392687	0	0.0191413	0.0005584	0.00220515	0.000388802	0.000676765	0.000925617	0	0	0.000597246	0.00158337	0.00920801	0.000796041	0.00238844	0.00312271	0.00150544	0.000733311	0
K00651	homoserine O-succinyltransferase [EC:2.3.1.46]	Megan	2.77761	2.90396	2.29327	1.84601	2.62014	2.22627	1.48104	1.86035	0.944796	0.856167	1.80538	2.93269	2.33798	1.47552	2.06957	1.68268	3.15746	1.94829	2.55146	2.08929	2.64271	2.1343	3.04695	0.870816	2.23492	1.87956	1.95739	2.707	2.43035	2.35044	2.03715	1.55935	1.5925	2.14201	1.92919	1.39582	2.21902	2.75028	2.84099	1.5337	1.70667	2.42166	1.29284	1.21288	1.17449	1.83428	2.78447
K00652	8-amino-7-oxononanoate synthase [EC:2.3.1.47]	Megan	2.41892	1.14999	0.460179	1.84407	2.11214	1.67392	2.39505	2.31245	1.32713	1.66736	1.69573	2.60136	1.97277	2.81282	2.05491	2.17391	2.57152	2.53366	2.46452	1.63815	2.76993	2.51353	2.64025	1.97886	0.782149	1.23353	2.0151	2.68677	2.07923	2.3409	1.82614	1.821	1.63258	2.02227	1.59725	1.53056	1.41745	1.74065	1.84798	2.06791	1.98735	2.37718	2.62983	2.95893	2.08147	1.65391	2.94047
K00653	CDY; chromodomain protein Y [EC:2.3.1.48]	KEGG Website	0	0	0	0	0	0	0	0.00187151	0	0	0	0	0	0	0	0	0	0	0	0	0	0	0	0	0	0	0	0	0	0	0	0	0	0	0	0	0	0	0	0	0	0	0.00332827	0	0	0	0
K00655	1-acyl-sn-glycerol-3-phosphate acyltransferase [EC:2.3.1.51]	Megan	3.80836	4.68245	6.71811	6.67257	4.50633	5.8739	5.79651	6.30875	8.20512	8.59486	7.00839	3.18773	5.91509	6.68386	5.98554	7.07085	4.15389	5.54591	4.30042	5.38305	4.88506	5.44765	3.78265	8.39062	6.12553	7.09274	6.40344	3.88729	4.8758	4.94933	6.35036	7.2435	8.3495	5.85793	6.64129	7.71427	5.61092	5.3147	5.11284	7.46668	6.15314	4.71496	5.99596	6.60305	6.9893	6.53295	3.56644
K00656	formate C-acetyltransferase [EC:2.3.1.54]	Megan	5.64983	6.35845	7.50395	5.96692	6.21705	5.72861	5.58705	5.87458	6.70011	7.43856	6.60684	5.6352	6.19977	6.67508	5.50709	6.00173	5.47652	6.26987	5.28373	5.02396	5.32362	5.5962	5.71175	5.61433	6.09147	6.00806	6.128	5.92308	5.55658	5.70981	5.95707	6.82269	6.01876	5.43781	5.72529	6.16982	6.70121	6.57659	6.16356	6.92548	6.66755	5.99315	7.24037	7.59403	9.12517	6.0153	6.71595
K00657	diamine N-acetyltransferase [EC:2.3.1.57]	Megan	2.19936	1.42625	0.670909	1.60094	1.88925	1.52896	1.73684	1.71026	0.841448	1.07356	1.61801	2.52454	1.56121	1.80525	1.81267	1.68525	2.21558	1.89761	2.44994	1.37997	2.04343	1.80477	2.62248	1.10995	1.13232	1.10637	1.77837	2.55894	1.74665	1.75048	1.38996	1.46558	1.28227	1.56911	1.26278	1.35141	1.21618	1.58588	1.67585	1.39036	1.5009	1.68107	1.5846	1.61331	1.31526	1.43386	2.19469
K00658	2-oxoglutarate dehydrogenase E2 component (dihydrolipoamide succinyltransferase) [EC:2.3.1.61]	Megan	0.777485	0.853284	1.86844	2.63781	1.79038	2.08336	3.17255	2.65156	4.37239	4.70843	2.88483	0.681038	2.72297	3.7683	2.18389	3.00482	1.04075	2.73089	0.869877	2.10929	1.62128	2.37984	0.725011	5.22473	2.07809	2.54718	2.94009	1.55177	1.70871	2.16877	3.35182	3.01554	4.01972	1.79472	2.73343	3.50044	2.27733	2.05506	1.73234	3.94224	3.00747	1.56105	4.18505	4.6773	4.54314	2.49069	1.30849
K00661	maa; maltose O-acetyltransferase [EC:2.3.1.79]	KEGG Website	2.98056	2.68403	3.98769	3.30121	2.62791	3.41646	2.25232	3.45109	4.25623	5.70676	2.78259	2.32695	3.99502	3.6741	3.55565	3.25754	3.03685	3.38693	2.65676	2.9693	3.50811	3.37104	3.09025	3.34976	3.09256	4.00283	4.29713	3.26217	3.01346	2.46768	3.12994	3.70009	4.47066	2.94509	4.24341	4.37602	3.16103	3.28336	3.34395	4.36457	3.24278	3.00702	2.84068	4.74108	3.85076	4.26901	2.30323
K00662	aacC; aminoglycoside N3'-acetyltransferase [EC:2.3.1.81]	KEGG Website	0.3283	0.0860291	0.111091	0.0488903	0.224103	0.0233799	0.0316408	0.0484578	0.0239471	0.0157348	0.122036	0.346844	0.025525	0.0336472	0.120634	0.072512	0.138613	0.0929354	0.261618	0.158143	0.0892202	0.112414	0.267198	0.0205991	0.1388	0.0596495	0.0576741	0.208729	0.0536522	0.117651	0.0542975	0.08793	0.0350367	0.240834	0.11017	0.0613456	0.144946	0.327964	0.231161	0.0994397	0.262662	0.43267	0.0421604	0.0260103	0.0824586	0.0430782	0.113393
K00663	aacA; aminoglycoside N6'-acetyltransferase [EC:2.3.1.82]	KEGG Website	0.0655876	0.103862	0.0324688	0.0273729	0.0792529	0.0176379	0.0234514	0.0298228	0.00412561	0.00494056	0.0299078	0.0859049	0.00841851	0.0950766	0.0232477	0.0192918	0.102816	0.0216942	0.0468542	0.0682287	0.038191	0.0578435	0.0551531	0.0547731	0.0701303	0.0355301	0.0487547	0.0630015	0.0447123	0.0626501	0.0246195	0.0214512	0.0169703	0.0811757	0.0229248	0.0722518	0.0154982	0.0681804	0.0345143	0.0133464	0.0193811	0.038993	0.0112692	0.00876467	0.0118045	0.00980136	0.0397577
K00666	K00666; fatty-acyl-CoA synthase [EC:6.2.1.-]	KEGG Website	1.45076	1.26126	0.702237	1.07665	1.59749	1.12148	0.810775	1.25989	0.631453	0.231841	0.89833	1.57452	1.00163	0.752033	1.05804	1.01279	1.57673	1.25572	1.42105	1.63792	1.30453	1.20433	1.69627	0.880697	0.835699	0.719764	1.1151	1.43589	1.07732	1.24779	1.12868	1.32156	1.24492	1.04871	1.09761	0.598695	0.782156	1.0307	1.1	0.900475	0.877704	1.08874	0.886942	0.782076	0.687216	1.10746	1.49237
K00670	E2.3.1.88; peptide alpha-N-acetyltransferase [EC:2.3.1.88]	KEGG Website	0.00332317	0.0104787	0.0311661	0.00180574	0.00700131	0.00351799	0.00134757	0.00266804	0.0552291	0.00206026	0.0100455	0.00197946	0.0110835	0.00688499	0.00537785	0.0173315	0	0.00650003	0.00289753	0.00886682	0	0.00672809	0.013318	0.00668852	0.0208468	0.00179168	0.00767643	0.0226632	0.0118959	0.00422268	0.014684	0.00991971	0.00770657	0.00608796	0.0134573	0.00929207	0.021532	0.0104347	0.00542983	0.0177704	0.00757873	0.0141722	0.0126335	0.0230958	0.0147391	0.0376489	0.0113017
K00674	2,3,4,5-tetrahydropyridine-2-carboxylate N-succinyltransferase [EC:2.3.1.117]	Megan	1.19491	1.84615	3.3446	1.85316	1.47854	1.77379	1.90949	1.69101	3.20368	2.94041	2.05345	0.819927	1.91245	2.03149	1.65791	2.18342	0.999173	1.72469	1.00153	1.50388	1.16352	1.65235	0.77976	3.10913	2.30836	2.37802	1.76559	1.10974	1.27417	1.51028	2.37253	2.33185	2.96751	1.50698	2.23229	2.32705	1.94347	1.91877	1.58047	2.47256	1.85582	1.25636	2.08835	1.87586	2.54755	2.09834	1.04996
K00675	nhoA; N-hydroxyarylamine O-acetyltransferase [EC:2.3.1.118]	KEGG Website	0.00462005	0.0029302	0	0.00369515	0.00327712	0.00335147	0	0.000726648	0.0254472	0.00624211	0.00384324	0	0.000895782	0.00124108	0	0.0109639	0	0.00174952	0	0	0	0.000729207	0	0.0136351	0.0169897	0	0.0019223	0	0.00241316	0.00940784	0	0.00308836	0.00271024	0.000716787	0.00686217	0.00341289	0.00277887	0	0	0.00389208	0.00199714	0.000733781	0.00344604	0	0.00169047	0	0.00512933
K00676		No Description	0.743305	1.11122	0.901463	0.694557	0.687411	0.688112	0.662525	0.735672	0.515083	0.524171	0.497127	0.499301	0.508531	0.671872	0.612698	0.377025	0.467526	0.727974	0.396103	0.66765	0.573809	0.54719	0.371798	1.38998	0.907883	0.608538	0.457915	0.299391	0.80011	0.806814	0.62572	0.526964	0.439629	0.529688	1.17638	0.556165	0.970861	0.572173	0.417675	0.45466	0.910174	0.648346	0.720865	0.347452	0.681779	0.546904	0.409812
K00677	UDP-N-acetylglucosamine acyltransferase [EC:2.3.1.129]	Megan	4.36524	3.16213	2.54828	4.6358	4.65687	4.50319	4.82182	5.02333	4.94121	4.5044	4.83655	5.49225	4.86303	5.7699	4.9043	5.05739	5.40897	5.3353	4.99569	3.4252	5.35477	4.94819	5.63325	4.59526	2.98717	3.94021	4.98652	5.51491	4.58721	4.57835	4.4156	4.73348	5.16046	4.82401	3.72095	4.54293	4.62459	4.77541	5.16253	5.18431	5.25214	5.29169	5.79311	6.77298	6.36526	4.63592	5.77934
K00678	phosphatidylcholine-retinol O-acyltransferase [EC:2.3.1.135]	Megan	0.0529521	0.00858713	0.0276984	0.050468	0.0319975	0.00178546	0.00993293	0.0182422	0.000711172	0.0109494	0.00586977	0.0618129	0.00120276	0.00373276	0.0873866	0.00547467	0.0441014	0.0162904	0.0321156	0.0387985	0.0353794	0.0297821	0.0315911	0.00470979	0.0219689	0.0242511	0.0216188	0.0247223	0.0399047	0.0298991	0.0137044	0.00875587	0.00124243	0.0335839	0.00562514	0.0175231	0.00393442	0.00844999	0.0249003	0.00350177	0.00686739	0.022075	0.00605468	0.00654581	0.00485912	0.00385641	0.0120619
K00680	[EC:2.3.1.-]	Megan	7.07364	6.83537	4.99441	5.75499	5.98016	6.31075	6.69406	5.58579	5.0803	5.75269	5.57135	6.44217	6.09799	5.53445	6.02287	5.58869	6.31021	4.88004	6.34709	5.04905	6.04352	5.04998	6.42388	4.92436	5.66656	5.59685	5.70689	6.62947	6.04153	5.72345	4.84726	5.85966	4.96028	6.09628	6.45159	4.72671	6.60256	6.32291	5.93782	5.19937	5.45874	6.62217	5.65627	4.27982	5.36495	4.86694	6.07145
K00681	gamma-glutamyltranspeptidase [EC:2.3.2.2]	Megan	0.180953	0.376496	0.864838	1.57973	0.314911	1.05067	1.36557	1.66162	2.10249	3.15863	1.71484	0.270742	0.71179	1.91826	1.2585	2.3271	0.385053	1.20401	0.680721	0.540151	0.812682	0.981928	0.303629	2.09501	0.511569	1.41963	2.27344	0.456841	0.837162	0.574117	1.00773	1.55891	2.10522	0.987011	0.91614	2.3206	0.846027	0.926171	1.05403	2.56664	2.0744	0.817926	1.48945	1.85456	2.01102	1.29303	0.498828
K00683	QPCT; glutaminyl-peptide cyclotransferase [EC:2.3.2.5]	KEGG Website	0.00738284	0.00719074	0.0163813	0.0331798	0.00790319	0.00832086	0.189236	0.0561751	0.064848	0.0505249	0.0287624	0.00277837	0.010251	0.0470672	0.0215977	0.0143132	0.0230872	0.0273261	0.0111305	0.00505946	0.0219004	0.0288716	0.00848294	0.14159	0.0773189	0.012355	0.0266897	0.00319608	0.0369424	0.0355952	0.0231239	0.0116014	0.0200483	0.0154065	0.0168693	0.0239164	0.0111015	0.00179768	0.0108427	0.0435098	0.0317677	0.0069934	0.114988	0.0211928	0.0452112	0.00670226	0.00522503
K00684	aat; leucyl/phenylalanyl-tRNA--protein transferase [EC:2.3.2.6]	KEGG Website	0.17437	0.117634	0.560563	0.928122	0.418798	0.952812	1.55059	1.17818	1.75821	1.83258	1.13361	0.245153	0.96438	1.12371	0.878774	1.45056	0.354062	0.748758	0.321805	0.354748	0.694554	0.754144	0.115145	1.54974	0.335618	1.12843	1.5289	0.616989	0.622873	0.472204	0.882936	1.02801	1.61528	0.730306	0.68615	1.4315	0.609753	0.625519	0.626145	1.64705	1.36356	0.625582	0.985458	1.52879	1.67613	0.798654	0.493967
K00685	ATE1, ate1; arginine-tRNA-protein transferase [EC:2.3.2.8]	KEGG Website	0.00175572	0	0.00109062	0.00268385	0.00655359	0.00631592	0.030159	0.015206	0.00618781	0.00691369	0.00475029	0.000663251	0.00127895	0.0129238	0.00177851	0.00593885	0.00930028	0.0335652	0.00473814	0.00241255	0.00764504	0.0145717	0.00308675	0.0290809	0.0191584	0.00411164	0.00971579	0	0.0184163	0.0223512	0.00755854	0.00576333	0.00903168	0.00210336	0.0029409	0.00848331	0.00128917	0.000810747	0.00867073	0.0113033	0.0131752	0.00555306	0.0348321	0.00128812	0.0112872	0.00107496	0.00498121
K00687	penicillin-binding protein 2B [EC:2.3.2.-]	Megan	0.525764	0.874571	1.00551	0.210892	0.317863	0.351649	0.14087	0.0963619	0.201346	0.372228	0.198264	0.212054	0.301013	0.244664	0.196602	0.14442	0.181318	0.174183	0.110968	0.178337	0.255227	0.273775	0.115189	0.138012	0.641804	0.408449	0.178343	0.0939827	0.198334	0.184684	0.401341	0.211887	0.251828	0.0869781	0.303224	0.306126	0.39176	0.477828	0.205542	0.327533	0.161225	0.111364	0.0968743	0.128941	0.101355	0.289885	0.0836347
K00688	starch phosphorylase [EC:2.4.1.1]	Megan	5.81505	5.83446	7.08453	5.9204	5.43985	5.16371	4.43054	5.08849	6.00319	6.07141	5.47934	4.96282	5.34698	6.17633	5.10908	5.55265	5.01208	5.53726	5.16823	4.84194	4.99286	5.31018	5.29348	4.45564	4.55661	5.25614	5.59542	5.47411	5.83276	5.0502	5.14408	5.79996	5.0967	5.15958	4.7503	5.78136	5.32789	5.24291	4.72073	5.95921	5.70324	5.34073	5.91196	6.66678	6.31403	5.8508	5.82504
K00689	dextransucrase [EC:2.4.1.5]	Megan	3.15697	3.97278	3.62444	1.87673	3.41856	3.22482	1.13214	1.02981	0.4887	0.896268	1.2753	1.9377	1.80195	0.951148	2.15105	2.14986	1.22577	0.303669	0.492385	0.645106	1.58068	1.96858	0.56813	0.667532	2.16973	3.80263	0.547431	0.700407	1.12875	0.605027	0.355542	0.464059	1.35328	0.951786	1.90801	1.20776	0.455385	4.98243	1.63501	1.13659	0.708421	0.79922	0.480031	0.28495	0.521866	1.27672	0.464725
K00690	sucrose phosphorylase [EC:2.4.1.7]	Megan	0.422067	0.528134	0.361318	0.134685	0.165611	0.296273	0.176916	0.131513	0.443471	0.415026	0.184843	0.154027	0.198836	0.272658	0.155993	0.156259	0.158542	0.244354	0.131527	0.387097	0.226985	0.23918	0.136859	0.196552	0.632807	0.307436	0.175612	0.0676594	0.218761	0.245075	0.325026	0.279987	0.197924	0.0897252	0.348562	0.36144	0.361036	0.350803	0.198407	0.245323	0.199646	0.140117	0.124563	0.167039	0.145412	0.335477	0.0651558
K00691	maltose phosphorylase [EC:2.4.1.8]	Megan	0.0549149	0.095928	1.12963	1.3317	0.209803	0.978527	1.38583	1.46301	2.01635	2.2993	1.3915	0.117053	0.933635	1.35469	1.15046	1.84718	0.354626	0.949737	0.440407	0.331081	0.671533	0.750287	0.0705597	1.87166	0.353925	1.44453	1.6289	0.221106	0.566107	0.4236	0.804381	1.81343	2.06253	1.2087	0.658211	2.03042	0.739607	0.976797	1.11505	2.03656	1.58957	0.642136	1.38006	1.71429	2.16794	1.22632	0.275375
K00692	levansucrase [EC:2.4.1.10]	Megan	0.200677	0.180597	0.0999717	0.103868	0.231527	0.246237	0.0250912	0.029083	0.0307161	0.0625443	0.061928	0.111943	0.120405	0.0316885	0.118236	0.134436	0.0727652	0.00221702	0.0127917	0.0400933	0.0628574	0.118263	0.0251904	0.0179258	0.163019	0.228182	0.0285862	0.0375961	0.0538882	0.0312389	0.0213305	0.0337095	0.110147	0.0317066	0.10288	0.0573009	0.00974051	0.412612	0.102817	0.0792334	0.037172	0.0418639	0.00306629	0.00948162	0.00193922	0.0938671	0.0289607
K00694	cellulose synthase (UDP-forming) [EC:2.4.1.12]	Megan	0.0906989	0.0536139	0.0876521	0.0513872	0.121423	0.163791	0.0236779	0.0572253	0.0296421	0.115225	0.0331025	0.0347874	0.097026	0.073883	0.110012	0.105019	0.0606609	0.0115994	0.240297	0.0357508	0.0747735	0.0582351	0.0268817	0.0297674	0.0838516	0.151438	0.0271037	0.0221718	0.0393657	0.0814406	0.0413395	0.0386835	0.0525488	0.0237524	0.059615	0.0474827	0.0555413	0.107579	0.0445792	0.0511767	0.0322624	0.0298792	0.135277	0.0160546	0.000407809	0.0623888	0.0113107
K00696	sucrose-phosphate synthase [EC:2.4.1.14]	Megan	0	0	0	0	0	0	0.00190698	0.00262768	0	0	0.00231629	0	0.00161965	0	0	0	0.00601827	0.00105443	0.0010275	0	0	0	0.00168897	0	0	0	0.00347568	0.0043354	0	0	0.00155239	0	0	0.00259202	0	0	0	0	0	0	0	0	0	0	0	0	0
K00697	trehalose 6-phosphate synthase [EC:2.4.1.15]	Megan	0.000635168	0.00241708	0.0134707	0.00206182	0.0028592	0.00276458	0	0.000274989	0.00599744	0.00280856	0.00755201	0	0.00147783	0.00149342	0.00044171	0.001292	0.00137283	0.000481052	0.000430114	0.00199194	0	0	0.000770543	0	0.0362604	0.000964455	0.00134173	0	0.00199058	0.0019401	0.00354117	0.00594426	0.00447128	0.0017738	0.00257296	0.00211143	0	0	0.00245229	0.00240789	0.000823704	0.0172898	0.000710645	0.000743881	0.00203418	0.00172345	0
K00700	1,4-alpha-glucan branching enzyme [EC:2.4.1.18]	Megan	3.85738	3.47617	3.66059	5.21654	4.13531	3.77853	4.0268	4.28931	5.28879	5.69503	4.67992	3.32589	3.88081	5.0033	3.9734	5.06191	3.78126	4.48734	3.97239	3.70534	3.76331	4.19171	3.53435	4.47654	2.80347	4.41963	5.28905	3.99258	4.72012	3.6693	3.78116	4.72472	4.7339	3.95288	3.63679	5.31141	3.83156	3.86472	3.72575	5.38077	4.63525	3.89798	5.06228	5.92177	5.67594	4.61209	3.9325
K00701	E2.4.1.19; cyclomaltodextrin glucanotransferase [EC:2.4.1.19]	KEGG Website	0.510912	0.342724	0.0616944	0.25977	0.473543	0.184447	0.321782	0.276452	0.10279	0.169043	0.207073	0.761494	0.519313	0.100199	0.365572	0.193744	0.898219	0.149577	0.292653	0.371422	0.719631	0.169928	0.987921	0.121264	0.266219	0.20774	0.386393	0.793963	0.196463	0.29989	0.359398	0.415125	0.385115	0.370278	0.290591	0.120888	0.112693	0.292469	0.444195	0.172924	0.216678	0.282905	0.217128	0.118919	0.0890289	0.381504	0.317819
K00702	cellobiose phosphorylase [EC:2.4.1.20]	Megan	0	0	0	0.00882891	0	0	0	0	0	0	0.00255076	0	0	0	0.000275434	0	0	0	0	0.000828066	0	0	0	0.00339361	0	0	0.000659181	0	0	0.00241955	0	0	0	0	0	0	0	0	0	0	0	0	0.0060895	0	0	0	0
K00703	starch synthase [EC:2.4.1.21]	Megan	2.86243	2.79322	3.11553	2.26577	2.22396	2.61676	2.77992	2.59771	2.36524	2.62126	2.31692	2.65954	2.82112	3.19586	2.48954	2.4321	2.74067	2.8029	2.97996	1.977	3.19231	2.76074	2.60704	2.1676	1.90388	2.35141	2.25561	2.5205	2.61549	2.67704	2.14766	2.22637	1.9897	2.43899	2.42875	2.22661	2.70411	2.19469	2.07356	2.58676	2.63559	2.59426	2.85692	3.37988	2.53756	2.38699	2.58468
K00705	4-alpha-glucanotransferase [EC:2.4.1.25]	Megan	5.08795	4.66039	4.34796	4.28643	4.87712	4.13753	4.05714	4.04082	4.98813	4.33607	4.396	4.49542	5.29921	4.91549	4.1303	4.08902	4.89819	4.78281	4.52545	4.18362	4.49024	4.20675	4.60492	3.57901	3.39651	4.22132	4.31457	4.9734	4.97793	4.64124	4.31305	4.69509	3.85339	4.33414	3.78051	4.15711	4.51211	4.3081	3.94964	4.40417	4.0756	4.21458	5.11896	5.86704	5.31852	4.45893	5.67067
K00706	1,3-beta-glucan synthase [EC:2.4.1.34]	Megan	0.000662651	0	0	0.000635992	0	0.0014421	0.00056728	0.000625336	0.000312847	0.000976693	0.00110247	0.000359205	0	0.000267012	0	0.000673951	0	0.000250933	0.000244524	0	0.00042502	0.000313769	0	0	0	0	0.000827145	0	0.000519177	0	0	0.00265777	0.00116619	0	0.000536857	0	0	0	0	0.000418679	0	0	0.00222418	0	0	0	0
K00709	histo-blood group ABO system transferase [EC:2.4.1.40 2.4.1.37]	Megan	0.0102039	0.00736449	0.0175924	0.0597859	0.00934976	0.123907	0.10767	0.0263752	0.0996344	0.179631	0.053266	0.0237555	0.117652	0.0676268	0.0428367	0.0596652	0.0152533	0.0277851	0.0132568	0.0114581	0.0257822	0.0439161	0.00158239	0.0493423	0.00100534	0.0653339	0.0815877	0.031233	0.0603749	0.00547017	0.0333494	0.0221232	0.052077	0.0174388	0.0708319	0.0704058	0.0722262	0.00499513	0.0185407	0.105722	0.0306495	0.134493	0.0169451	0.138968	0.0492326	0.0726805	0.0206208
K00710	polypeptide N-acetylgalactosaminyltransferase [EC:2.4.1.41]	Megan	0	0.000832549	0.00085884	0.00224722	0.00168088	0.000952244	0.0074917	0.0351271	0	0.000967391	0	0.0109107	0.00101806	0.00530988	0.00106501	0.00445021	0.0134986	0.0039767	0.00613562	0.00731852	0.0276308	0.0144043	0.00690064	0.000968526	0.00381884	0	0.00109236	0	0.0142829	0.00514699	0.00243947	0.00196034	0	0	0	0.00162475	0	0	0	0.0171483	0.0191676	0.000416974	0	0	0	0.00079151	0.00215783
K00712	tagE; poly(glycerol-phosphate) alpha-glucosyltransferase [EC:2.4.1.52]	KEGG Website	0.973242	1.51845	0.517109	0.402574	0.977449	0.83978	0.236267	0.22266	0.52677	0.527161	0.553661	0.918655	0.573163	0.470892	0.542548	0.303904	0.655935	0.281886	0.570694	0.442613	0.414453	0.502112	0.790651	0.146022	0.904825	0.755352	0.440823	0.826365	0.557638	0.363051	0.562191	0.469536	0.247674	0.557587	0.522561	0.647148	0.666148	1.33635	0.532593	0.283544	0.184932	0.357152	0.0739119	0.344505	0.20064	0.454663	0.396825
K00713	waaD; UDP-glucose:(glucosyl)LPS alpha-1,2-glucosyltransferase [EC:2.4.1.-]	KEGG Website	0.00316854	0.0007536	0.0015548	0.0011404	0.00126423	0.000861945	0	0	0.00299183	0.00233508	0	0	0	0	0.000137717	0.00161128	0.000856047	0.000299966	0	0.0115929	0	0	0	0.000876683	0.00715006	0	0	0.00123335	0	0.00302443	0.0030914	0.000529517	0.00139406	0.000368692	0.00224616	0.0043887	0.000571745	0.00107343	0	0.00050049	0	0	0	0	0.00173905	0.00107468	0
K00718	galactoside 2-L-fucosyltransferase 1/2 [EC:2.4.1.69]	Megan	0.626841	0.0434448	0.0799797	0.372472	0.268977	0.194382	0.104289	0.452846	0.00397995	0.00597338	0.122503	0.155999	0.217218	0.0123846	0.370504	0.44331	0.510883	0.110322	0.0675893	0.492007	0.415072	0.197846	0.396506	0.0251551	0.136797	0.136101	0.289632	0.206021	0.324081	0.409178	0.19853	0.143991	0.655791	0.283274	0.185487	0.0362148	0.361842	0.333339	0.675264	0.320851	0.0741259	0.794933	0.13579	0.343712	0.120787	0.491921	0.289574
K00720	ceramide glucosyltransferase [EC:2.4.1.80]	Megan	0.0664977	0.0901487	0.099454	0.10172	0.0758682	0.150518	0.242003	0.143528	0.0602276	0.237136	0.0922893	0.0286947	0.117152	0.190862	0.106561	0.0623917	0.0906141	0.0583244	0.0738985	0.103297	0.136692	0.0802672	0.0327586	0.165048	0.253477	0.127821	0.0530789	0.0133239	0.100024	0.123978	0.143882	0.0837632	0.076451	0.0839588	0.136709	0.134939	0.235535	0.127435	0.0588221	0.0581823	0.135168	0.139771	0.136521	0.0538423	0.103792	0.0852117	0.0212946
K00721	dolichol-phosphate mannosyltransferase [EC:2.4.1.83]	Megan	3.91906	3.17387	3.07094	3.51264	4.01512	3.06821	3.02578	3.24343	1.85904	1.96597	2.77159	4.51167	3.27313	2.79156	3.1461	2.59411	4.27525	3.34387	3.96674	3.9069	3.44553	3.54426	4.63773	2.66126	3.16885	2.80058	3.1081	4.20509	4.55043	3.74567	3.50284	3.27906	2.32082	3.51168	3.22556	2.56207	2.85376	3.68365	3.52547	2.52525	3.11222	3.47327	2.84242	2.91604	2.14938	2.64135	4.0758
K00727	beta-1,3-galactosyl-O-glycosyl-glycoprotein beta-1,6-N-acetylglucosaminyltransferase [EC:2.4.1.102]	Megan	0	0	0	0.00185016	0.00102553	0.0010488	0.0085814	0.00272874	0.0027303	0.00958935	0.0104233	0.00104496	0.000560647	0.00621409	0.00134057	0.00392117	0	0.00109498	0.00284537	0	0.00247284	0.00136917	0.000584643	0.00426693	0.000966675	0.00219532	0.0164426	0	0.004531	0.00662414	0.0032242	0.00451015	0.00848136	0	0.000780883	0.00320406	0	0.00130613	0.00124043	0.00669887	0.00124996	0.00734807	0.00377437	0.00245012	0.00846417	0.000871768	0.00321032
K00728	dolichyl-phosphate-mannose-protein mannosyltransferase [EC:2.4.1.109]	Megan	0.00681357	0.0476693	0.0669602	0.0464814	0.0368422	0.0483366	0.0472854	0.0810242	0.167733	0.0757416	0.0747234	0.0186112	0.0518498	0.0785468	0.0215762	0.07774	0.0291545	0.0871451	0.0238778	0.0638827	0.0790395	0.0859894	0.0138465	0.0559363	0.0523555	0.0689623	0.0736804	0.012596	0.0342464	0.0659096	0.033992	0.0485766	0.0258284	0.0367639	0.0736809	0.0341976	0.038956	0.0115154	0.0238692	0.0876123	0.0961177	0.0216659	0.0768589	0.0560226	0.0585949	0.0245073	0.00799211
K00729	dolichyl-phosphate beta-glucosyltransferase [EC:2.4.1.117]	Megan	0.040397	0.0958605	0.0186964	0.0138041	0.1112	0.0111948	0.00340995	0.0191432	0.0078558	0.00687199	0.020659	0.0129966	0.00528885	0.00138969	0.0105444	0.0158609	0.0022149	0.0137177	0.0666579	0.0383847	0.0111345	0.0120879	0.0427478	0.026007	0.024743	0.016388	0.0167135	0.0816628	0.0442059	0.00388323	0.0421047	0.00987628	0.000615652	0.017693	0.00620125	0.0191232	0.00137981	0.00564982	0.0200343	0.00736887	0.00917715	0.0273785	0.00755873	0.0075587	0.00422403	0.0201976	0.0202978
K00737	beta-1,4-mannosyl-glycoprotein beta-1,4-N-acetylglucosaminyltransferase [EC:2.4.1.144]	Megan	0.000864147	0.00205527	0.00339228	0	0.0100057	0	0.00324955	0	0	0.00172351	0.000705579	0.00527213	0.00110583	0	0.0034082	0.000890043	0.00469307	0.0028065	0.00160794	0.00510271	0	0.000414375	0.0169106	0.00287446	0.00425337	0.00672795	0.00141166	0.0181522	0.000677046	0.00145173	0.000487894	0.000577655	0.000770053	0.00530916	0.00107391	0.0179387	0.000636971	0.000292754	0.00343083	0	0	0.000411746	0	0	0	0	0.00500082
K00741	N-acetyllactosaminide beta-1,3-N-acetylglucosaminyltransferase [EC:2.4.1.149]	Megan	0	0	0	0	0	0	0	0	0	0	0	0	0	0	0	0	0	0	0	0	0	0	0	0	0	0	0	0	0	0	0.00130243	0	0	0	0	0	0	0	0	0	0	0	0	0	0	0	0
K00743	N-acetyllactosaminide 3-alpha-galactosyltransferase [EC:2.4.1.87]	Megan	0.0209438	0.00361403	0.0907361	0.171068	0.0086616	0.0677213	0.40518	0.270959	0.2955	0.677071	0.234286	0.0196758	0.152684	0.913657	0.0937469	0.367771	0.0130606	0.233005	0.0828342	0.00832507	0.119954	0.0912101	0.00679136	0.412496	0.00914225	0.179642	0.130555	0.0631922	0.16296	0.243333	0.163517	0.190275	0.178404	0.0949613	0.10318	0.294104	0.233479	0.00197021	0.00869814	0.37043	0.230283	0.117618	0.683914	1.04331	0.666694	0.0227261	0.0434691
K00745	E2.4.1.166; raffinose-raffinose alpha-galactotransferase [EC:2.4.1.166]	KEGG Website	0.261009	0.761792	0.72676	0.217117	0.230638	0.319059	0.243334	0.158685	0.264521	0.366576	0.163683	0.19545	0.45268	0.212023	0.198801	0.208086	0.219169	0.191425	0.0906509	0.206064	0.39167	0.22882	0.086896	0.200485	0.847236	0.257127	0.109631	0.0650369	0.146581	0.137647	0.189641	0.0918321	0.126617	0.0838833	0.322336	0.275615	0.440568	0.430951	0.0993639	0.240853	0.473299	0.142507	0.14085	0.120498	0.184551	0.209841	0.272201
K00748	lipid-A-disaccharide synthase [EC:2.4.1.182]	Megan	2.85553	2.24636	2.60287	3.64092	3.02031	3.70158	3.96554	3.95163	4.18398	4.43092	3.84208	3.60198	3.67408	4.37555	3.75766	4.47135	3.74621	3.67892	3.72679	2.62813	3.84551	3.58492	3.58397	3.8665	2.30619	3.60281	3.97396	3.31983	3.40949	3.33125	3.10235	4.01461	3.96384	3.88137	3.14831	4.11706	3.29927	3.55219	3.81998	4.67941	4.04966	3.53042	4.35172	5.10014	5.05941	3.63404	3.70385
K00752	E2.4.1.212, hasA; hyaluronan synthase [EC:2.4.1.212]	KEGG Website	0.0272628	0.0136329	0.00868549	0.0161355	0.0452339	0.00815559	0.0195868	0.013689	0.00645859	0.00518048	0.0136687	0.0538085	0.00542638	0.00682274	0.0255436	0.00603513	0.153572	0.0127488	0.038208	0.0127206	0.022994	0.102775	0.0568988	0.00776568	0.0425875	0.0450346	0.0260994	0.0633966	0.0378787	0.0552611	0.0147009	0.0249215	0.0113092	0.0825172	0.00189474	0.105744	0.00655435	0.0729756	0.0377346	0.00367501	0.00980354	0.00859147	0.00288926	0.0027266	0.00144835	0.0104679	0.0555982
K00754	[EC:2.4.1.-]	Megan	13.021	10.5648	11.0897	11.4673	12.3736	11.0683	12.6121	11.5655	10.2495	10.75	11.042	12.5818	11.4846	9.24318	12.4369	11.3914	12.2696	11.5413	11.9026	14.9423	11.8762	11.8315	12.8328	13.0456	12.7717	10.3356	11.2579	12.625	12.9578	11.9807	12.6197	11.9025	12.8727	11.6151	14.3179	11.0439	9.97079	12.1069	11.7514	10.6404	10.5429	12.5259	9.60341	10.9085	9.13207	11.293	11.6876
K00756	pyrimidine-nucleoside phosphorylase [EC:2.4.2.2]	Megan	1.29002	2.35853	2.1143	0.911966	1.14717	1.06411	0.47648	0.619561	0.532176	0.424372	0.883604	1.22494	1.21034	0.653898	0.789166	0.441988	1.06032	0.591685	1.25731	0.829917	0.80107	1.02066	1.36019	0.454782	1.62567	0.994547	0.735727	1.20152	1.11133	1.02163	1.24303	0.955217	0.505215	0.861553	1.03832	0.715966	1.15393	1.28269	1.38434	0.579065	0.698573	0.925898	0.473165	0.467444	0.501483	0.616408	1.29509
K00757	uridine phosphorylase [EC:2.4.2.3]	Megan	2.2372	2.07658	2.08271	1.87044	2.00197	1.97863	2.0801	2.15969	2.39178	1.87363	2.00206	2.7771	2.33096	2.54387	2.2595	2.15344	2.3788	2.63016	2.39187	1.79812	2.51596	2.28358	2.63116	1.74314	1.31068	1.55088	1.95339	2.88333	2.1204	2.15253	2.03405	2.15697	1.80681	2.06353	1.68423	1.77202	2.07875	2.21831	1.98407	2.14744	2.03455	2.40212	2.60125	3.3265	2.40873	1.98988	2.95359
K00758	thymidine phosphorylase [EC:2.4.2.4]	Megan	0.28422	0.335624	0.498456	0.700452	0.664256	0.170844	0.864199	0.996891	0.248203	0.0868741	0.264111	0.221345	0.266916	0.317351	0.119412	0.248452	0.331235	0.560431	0.650222	0.590066	0.402905	0.799086	0.26297	0.315021	0.264293	0.167324	0.314306	0.387449	0.517445	1.09622	0.494008	0.550436	0.248075	0.358382	0.399471	0.239083	0.26118	0.287158	0.392173	0.338264	1.09947	0.328765	1.21741	0.22057	0.362662	0.436083	0.954057
K00759	adenine phosphoribosyltransferase [EC:2.4.2.7]	Megan	3.74837	3.92623	4.15816	3.31923	3.91181	3.5851	3.42433	3.69485	3.40782	3.64379	3.48052	3.41274	3.42329	3.38074	3.6416	3.44723	3.21642	3.46124	3.32639	3.53043	3.3023	3.47926	3.34778	3.22498	3.48514	3.23265	3.36254	3.42953	3.11657	2.88327	3.18063	3.50907	3.44121	3.6344	3.78385	3.14859	3.40151	3.65233	3.00664	3.51135	3.26078	3.44867	3.04814	2.90781	3.22029	3.69131	3.10343
K00760	hypoxanthine phosphoribosyltransferase [EC:2.4.2.8]	Megan	3.99041	4.31815	4.46667	4.30804	4.0004	4.36942	3.73905	3.81019	4.40063	4.49823	4.19632	3.13265	4.49035	4.2066	5.01351	4.21197	3.71921	4.07396	4.25162	4.91542	3.96903	4.25114	3.43832	4.49234	4.9378	4.14855	4.09241	3.53355	4.24717	3.66124	4.75263	4.51961	4.51002	3.96521	4.57824	4.26569	4.30235	3.83276	3.67307	4.07931	4.66164	4.25295	3.96598	4.18818	4.54882	4.21327	2.96976
K00761	uracil phosphoribosyltransferase [EC:2.4.2.9]	Megan	5.1897	5.59239	4.58594	4.57972	5.64022	5.10803	4.23314	4.58124	4.64739	4.58127	4.82364	5.00999	5.2668	4.47199	4.69969	4.70668	5.09331	4.9362	4.78162	5.17414	4.86171	5.34402	5.16012	4.38641	5.28577	4.81957	4.69298	5.2365	4.6717	4.84631	5.44137	5.39632	5.06908	4.71474	5.35995	4.38827	4.94967	4.94491	5.10431	4.76458	4.52965	5.09801	4.35706	4.99012	4.42261	4.5857	5.14188
K00762	orotate phosphoribosyltransferase [EC:2.4.2.10]	Megan	4.48605	4.3858	4.01362	4.16625	4.41245	4.56494	3.86578	4.27678	3.87705	4.23149	4.37323	4.14338	4.86431	4.54557	4.19498	4.33109	4.38887	4.4991	4.33059	4.09216	4.1619	4.37081	4.60022	4.23232	4.51662	4.18768	4.27404	4.27707	4.12514	4.12417	4.61334	5.01763	4.73819	4.2444	4.22654	4.52484	4.20345	4.45295	4.27742	4.44301	4.24199	4.36846	4.26945	4.67035	4.50008	4.2408	4.60091
K00763	nicotinate phosphoribosyltransferase [EC:2.4.2.11]	Megan	4.9894	5.01768	5.40471	4.73281	5.15101	4.47743	4.26435	4.36657	4.56768	4.5741	4.60123	4.66116	4.67361	4.46553	4.66164	4.50779	4.6894	4.41551	4.15591	4.94489	4.268	4.50609	4.92652	4.6656	4.69566	4.39782	4.70129	4.72624	4.78753	4.39026	5.0643	5.06179	4.64771	4.53673	4.79739	4.80965	4.36273	4.6195	4.46553	4.79597	4.67664	4.62101	4.70456	4.92667	4.49219	4.90009	4.43095
K00764	amidophosphoribosyltransferase [EC:2.4.2.14]	Megan	4.63991	4.88322	4.54095	4.92597	5.07816	4.55225	4.57091	4.51086	5.26623	5.64058	4.94984	4.47132	5.16963	5.74568	4.57295	5.09617	4.62377	5.01394	4.36499	4.31833	4.47405	4.79397	4.87077	5.83579	4.5587	4.75498	4.48127	4.82322	4.9069	4.83717	5.36585	5.18127	5.28772	4.36619	4.85278	5.13579	4.82786	5.1371	4.90283	5.51379	5.4895	4.89532	5.82212	6.68744	5.96227	4.69621	4.88698
K00765	ATP phosphoribosyltransferase [EC:2.4.2.17]	Megan	0.453269	1.01217	1.84716	1.36045	0.883111	1.22375	1.80743	1.51426	2.15026	2.4891	1.88503	1.01142	0.767528	2.20416	1.37046	1.62498	1.34698	1.17789	1.66949	0.910334	1.15919	1.32945	1.06393	2.26314	1.50493	1.66105	1.88248	0.999463	1.64967	1.37759	1.05918	1.40747	1.68483	1.68959	1.22587	2.19493	1.27328	1.66085	1.83134	1.90169	1.53463	0.848849	2.40031	1.94506	2.08435	0.929434	0.859832
K00766	anthranilate phosphoribosyltransferase [EC:2.4.2.18]	Megan	1.39742	2.06082	2.49442	2.39783	2.44097	2.51857	1.52802	1.81645	2.9502	2.98758	2.5734	1.38959	2.55988	2.16347	1.91383	2.27828	1.77197	1.92877	1.25606	2.402	1.39224	1.89635	1.7993	2.89557	2.9483	2.90697	2.18697	1.59037	1.93119	1.84185	2.89232	2.90139	2.74869	1.71876	2.47178	2.93347	2.50312	2.74869	2.2903	2.5463	2.03415	1.90105	1.98897	2.19518	2.52641	2.51662	1.36101
K00767	nicotinate-nucleotide pyrophosphorylase (carboxylating) [EC:2.4.2.19]	Megan	1.51233	1.28831	1.56638	2.0504	1.25028	1.39456	1.94217	2.01287	1.72135	2.05855	1.88072	1.58372	1.1792	1.80508	1.96633	2.37383	1.69161	1.83998	1.36426	1.19533	1.97436	1.65253	1.69254	1.7989	0.779972	1.64002	2.00344	1.84713	1.25478	1.16824	1.44455	2.15599	2.5981	1.69635	1.30989	2.14374	1.2641	1.90744	1.65644	2.0453	2.07132	1.79845	1.69129	1.87403	2.20776	1.85453	1.47678
K00768	nicotinate-nucleotide--dimethylbenzimidazole phosphoribosyltransferase [EC:2.4.2.21]	Megan	2.17354	3.36889	2.24779	2.44897	2.73298	3.07291	1.52595	2.29859	1.86219	1.28545	2.54418	3.04146	3.19556	2.5683	1.88786	1.62441	3.08549	1.73157	2.7588	2.70397	2.27292	2.40346	3.94809	2.05361	3.74793	2.46731	1.84396	2.55772	3.4103	2.94175	3.19892	2.35438	1.46042	2.07474	2.30737	2.11943	3.75797	2.81838	4.02863	2.00246	2.40371	3.19617	2.64633	2.50023	2.37632	1.46561	3.01808
K00769	xanthine phosphoribosyltransferase [EC:2.4.2.22]	Megan	0.0754356	0.032396	0.107336	0.220544	0.104907	0.461429	0.25261	0.215386	0.844164	0.53386	0.382563	0.079618	0.656245	0.477488	0.345057	0.271328	0.212132	0.282983	0.110555	0.170296	0.255147	0.16229	0.0607243	0.225783	0.368005	0.424545	0.177657	0.0686201	0.167583	0.244125	0.213799	0.18725	0.304895	0.233313	0.250621	0.357299	0.815223	0.314936	0.203107	0.371308	0.329152	0.248693	0.390245	0.393244	0.582561	0.774511	0.0799049
K00771	protein xylosyltransferase [EC:2.4.2.26]	Megan	0	0	0.00104454	0	0	0	0.0187697	0.00627751	0.000763299	0.00119149	0	0	0	0	0	0.000541242	0.000575105	0.00811257	0.000196375	0	0.000682658	0	0	0.00117794	0.0021349	0	0	0	0.00291862	0.00164096	0.00178016	0.00143649	0	0.00544924	0	0	0	0	0.000684873	0.000672473	0	0	0.00178622	0	0	0.00147146	0
K00772	5'-methylthioadenosine phosphorylase [EC:2.4.2.28]	Megan	0.487234	0.680415	0.698916	1.06831	0.775932	1.03321	0.592947	0.931092	1.15687	1.29884	1.06728	0.623719	0.884749	0.777707	0.807769	0.983955	0.71818	0.722542	0.65478	0.676834	0.635492	0.755752	0.697282	1.09894	0.919016	1.16361	0.999649	0.588616	0.744997	0.583115	0.776913	0.920883	1.05377	0.778234	0.746389	1.31125	0.912844	0.980194	1.10304	1.17513	0.898497	0.791129	0.688633	0.807302	0.810217	0.675255	0.50995
K00773	tgt, QTRT1; queuine tRNA-ribosyltransferase [EC:2.4.2.29]	KEGG Website	3.99997	4.34168	4.5783	4.84388	4.05659	4.13113	4.6196	4.51932	4.8001	4.9276	4.16418	3.72965	4.63708	4.94045	4.2419	4.35386	4.26098	4.9247	4.28844	3.98183	4.17665	4.71634	4.16443	5.30298	4.43405	4.29313	4.31439	3.95169	4.51549	4.71683	4.79495	4.85913	4.68371	4.18217	4.55333	4.64879	4.64556	4.3429	4.14447	4.65917	5.09355	3.94838	5.03462	4.914	5.0011	3.92507	4.51219
K00777	E2.4.2.-	KEGG Website	0.029857	0.0118844	0.00329972	0.0103231	0.0229927	0.000324561	0	0.00173501	0	0.000219915	0.000783828	0.00349121	0.00663268	0.000500347	0.00602802	0.0024014	0.00372815	0.00688398	0.00889265	0.0269821	0.00656536	0.0179012	0.0127278	0.0017635	0.00572484	0.000616274	0.00613434	0.0111945	0.0119261	0.00411596	0.00688788	0.00457346	0.00862061	0.00600364	0.00515294	0.00527858	0.011561	0.0172965	0.00762816	0.000941125	0.0045369	0.00363394	0.00246454	6.75473e-05	0.00138171	0.000698662	0.00896636
K00782	lldG; L-lactate dehydrogenase complex protein LldG	KEGG Website	2.42362	1.80636	1.70251	2.34168	3.36143	2.5232	1.76305	2.37401	2.72103	1.91732	2.54169	2.86023	2.67688	2.03987	2.37774	2.17342	2.69587	2.26806	1.9696	2.98732	2.35122	2.44666	2.79734	2.5628	3.13743	2.4474	2.28229	2.59778	2.50789	2.68093	2.69079	2.79342	2.84159	2.44265	2.60123	2.36583	2.68731	2.87457	3.16282	2.31391	2.06996	2.51306	1.90586	1.80211	1.85436	2.2383	2.68639
K00783	rlmH; 23S rRNA (pseudouridine1915-N3)-methyltransferase [EC:2.1.1.177]	KEGG Website	2.92213	3.69865	4.2164	3.4974	2.33158	3.56315	4.06038	3.63045	3.81422	4.35383	3.32184	2.5548	2.95266	3.96639	3.20097	3.58795	2.80217	3.44042	3.30511	2.72741	3.44817	3.25807	2.56321	3.2819	3.2921	3.39691	3.5843	2.38988	3.27759	2.94716	2.65369	2.96105	3.23317	3.1857	2.85277	3.85707	3.41975	2.82952	2.76567	3.94675	3.26262	2.98521	3.51861	3.58995	3.72835	3.0519	1.83492
K00784	ribonuclease Z [EC:3.1.26.11]	Megan	1.97973	1.78068	1.4173	1.68364	1.8885	1.75258	2.28633	1.92305	1.43225	1.71015	1.57261	2.33269	1.71348	2.26004	1.78905	1.9692	2.54118	2.36748	2.33315	1.53031	2.72987	2.11076	2.53846	1.78316	1.32633	1.44954	1.81885	2.23879	1.99498	2.15136	1.69314	1.98071	1.47912	1.83479	1.60473	1.50514	1.47768	1.62767	1.65549	1.79833	1.70398	1.93553	2.14872	2.32899	1.74512	1.55523	2.3268
K00785	lst; beta-galactosamide-alpha-2,3-sialyltransferase [EC:2.4.99.-]	KEGG Website	0.0527827	0.00581202	0.00613445	0.00862407	0.0149363	0.00571999	0.0200293	0.00485713	0.00546234	0.0277956	0.00394966	0.00547126	0.00196623	0.00829908	0.020956	0.0443774	0.0100514	0.0518003	0.00256383	0.021166	0.0362618	0.0128419	0.00171203	0.00293055	0.0523553	0.00672007	0.0150405	0.00138901	0.010597	0.00865898	0.0201735	0.00175136	0.00246162	0.0152084	0.00375801	0.00484543	0.0364718	0.000296472	0.00237576	0.0183056	0.0786648	0.00584993	0.0273827	0.0916889	0.0074623	0.010082	0.0109829
K00786	E2.4.-.-	KEGG Website	2.68311	3.70631	3.81764	3.52075	3.73305	3.29324	3.02635	3.98972	3.85884	3.42036	3.7464	3.42951	3.16042	3.63709	3.07332	3.33871	2.72876	3.90088	3.28202	3.7204	2.33498	3.0258	3.5062	3.84777	3.29439	3.43047	3.59694	3.40987	3.77733	3.49512	3.5793	3.47944	3.83673	3.52141	3.52312	3.81304	3.58601	3.42777	3.47013	3.40068	3.32854	3.12807	3.68172	3.2534	3.63377	2.79514	3.02831
K00788	thiamine-phosphate pyrophosphorylase [EC:2.5.1.3]	Megan	3.27736	2.12378	1.75873	3.60468	2.54814	3.5885	3.86962	4.70611	3.5327	3.65425	3.84484	3.19556	3.83238	4.66571	3.78202	3.99112	3.58467	3.66856	2.89388	2.40361	3.83809	3.34915	2.89483	4.36419	2.13074	3.23143	3.66416	2.81911	3.00538	3.07341	3.43756	4.61927	4.52403	3.68147	3.81538	3.64798	3.67179	2.8748	2.84232	4.31823	3.26249	3.55015	3.88102	4.66087	4.58073	3.33731	3.05803
K00789	S-adenosylmethionine synthetase [EC:2.5.1.6]	Megan	5.14096	5.6636	4.57569	5.3195	5.79854	4.94354	5.296	5.76377	5.51759	5.48403	5.56473	5.17242	5.8266	6.31513	5.02819	5.05829	5.05663	5.5574	4.82449	5.0082	4.94908	5.37755	5.57369	5.95519	4.72426	5.12818	5.48029	6.32205	5.49402	5.15896	5.63056	6.5026	6.09972	4.92595	6.55548	5.57483	5.43148	5.54177	5.27964	5.69278	6.64369	5.60871	6.51365	6.58806	5.76143	5.172	7.92056
K00790	UDP-N-acetylglucosamine 1-carboxyvinyltransferase [EC:2.5.1.7]	Megan	5.38305	5.97061	5.6388	5.81605	5.69231	5.06711	4.99907	5.18201	5.68358	5.51181	5.56711	4.91798	5.67797	5.66977	5.05781	5.5047	5.65365	5.55578	5.14636	4.61704	5.21386	5.58298	5.30217	6.03097	5.52882	6.01544	5.70099	5.65638	5.72208	5.65874	5.73919	6.36598	6.26306	5.20353	5.22746	5.61818	5.08653	5.68991	5.63679	6.15584	5.4895	5.51365	5.59975	6.09229	6.16944	5.47947	5.52909
K00791	tRNA dimethylallyltransferase [EC:2.5.1.75]	Megan	5.85404	4.7793	4.40205	5.52261	5.77419	4.56665	5.63254	5.72549	4.45479	4.35722	4.65381	5.84846	4.9371	5.49596	5.17239	5.31577	6.14562	5.70211	6.30514	5.01626	6.01056	6.05891	6.09893	4.93422	4.18881	4.44403	5.23871	6.12597	5.56128	5.70972	5.17485	5.28743	4.67732	5.47964	4.80862	4.61963	4.55302	5.62831	5.05772	5.02991	6.05298	5.66839	5.53795	5.82884	5.06	4.75153	5.93605
K00793	riboflavin synthase [EC:2.5.1.9]	Megan	2.48543	2.06758	2.16327	3.0297	2.62316	2.63675	3.29901	3.02807	2.95316	3.28258	3.04845	3.31381	2.81896	3.22238	3.01106	3.19601	3.04798	3.13718	2.8159	2.19348	3.05514	2.64598	3.06672	3.1058	1.72261	2.57725	2.83515	3.02075	2.68428	2.67002	2.37945	3.06891	3.03284	3.07936	2.39219	3.0801	2.64196	2.81396	2.72663	3.00742	3.05572	2.9846	3.30271	3.60557	3.40703	2.8197	2.70533
K00794	6,7-dimethyl-8-ribityllumazine synthase [EC:2.5.1.78]	Megan	2.40913	2.63684	2.46794	3.52744	2.88301	3.14926	3.35194	3.56993	3.83487	3.80089	3.52256	3.17212	3.7363	3.99022	3.44995	3.78381	2.92307	3.42735	3.20961	2.764	2.98832	3.54745	3.4254	3.90895	2.8261	3.12099	3.24771	3.21417	3.01608	3.21957	3.4874	3.56693	3.734	3.2472	3.14847	3.53162	3.37998	3.20893	3.29888	3.72592	3.55033	3.56678	4.06894	4.19257	4.20598	3.27864	2.64057
K00795	farnesyl diphosphate synthase [EC:2.5.1.1 2.5.1.10]	Megan	0.157512	0.128648	1.07724	1.72094	0.33021	1.6067	1.45812	1.55856	3.14289	2.95809	1.97265	0.241644	1.23511	1.95884	1.47682	2.24717	0.554692	1.13045	0.576514	0.496968	0.846718	1.00833	0.153951	2.44118	0.567973	1.90283	2.05449	0.401581	0.816239	0.753081	1.12124	2.19535	2.59331	1.43607	1.04385	2.67435	1.25814	1.31243	1.35819	2.19873	2.0846	0.807435	1.78833	2.53031	3.01041	1.89217	0.410606
K00796	dihydropteroate synthase [EC:2.5.1.15]	Megan	3.67005	3.70038	3.89427	4.24367	4.25886	4.58154	3.97272	4.1205	5.08591	4.85317	4.5038	3.7591	4.66448	5.12565	4.43267	4.54452	4.19389	4.41831	3.61107	3.96869	3.97886	4.25517	4.07628	5.30601	4.80744	4.37051	3.91567	4.02581	3.72912	4.29951	4.97813	5.08653	5.33232	3.97362	4.45063	5.01823	4.28212	4.71564	4.50586	4.95744	4.52003	3.95244	4.81087	5.44764	5.27627	4.38146	4.10845
K00797	spermidine synthase [EC:2.5.1.16]	Megan	2.16078	3.02485	3.80566	3.2256	2.53885	2.41281	2.05468	2.69183	3.62242	3.47635	2.74347	1.73283	2.2786	2.41913	2.47201	2.83071	1.96017	2.31823	2.13694	2.90481	1.71885	2.71671	2.19174	4.2622	3.36438	3.24331	2.90376	2.19437	3.00523	2.27414	3.52634	3.3896	3.70758	2.76757	3.0147	3.49433	2.21432	2.83997	2.69476	3.39395	2.67253	1.9152	2.24303	2.57004	2.91676	2.57369	1.90789
K00798	cob(I)alamin adenosyltransferase [EC:2.5.1.17]	Megan	2.54941	2.93844	1.42588	3.09788	2.83787	3.3783	2.54895	3.61319	2.29831	2.58022	3.12142	3.73253	2.81642	3.16566	3.00193	3.0239	3.51043	2.59389	3.54371	2.78567	3.04744	2.73892	4.05649	2.72642	3.45409	2.89742	2.83138	3.41803	3.28882	2.84161	2.77989	2.83941	2.49315	3.14597	2.52549	2.81746	3.25905	3.0163	3.55812	2.88677	3.06	3.17298	2.82183	2.74165	3.24425	2.21262	3.00781
K00799	glutathione S-transferase [EC:2.5.1.18]	Megan	0.057539	0.102821	0.710818	0.935984	0.157178	0.877333	1.72019	0.922987	2.44436	3.25501	2.03729	0.0502843	0.512365	2.10975	0.886689	1.55692	0.215342	1.36679	0.332755	0.236992	0.549656	0.607175	0.0841684	1.53132	0.510315	1.16552	2.41539	0.187948	0.396132	0.576265	0.777957	1.27332	1.62355	0.222262	0.615419	1.6678	0.502194	0.862812	0.991192	3.14477	0.461358	0.558168	1.02972	1.21664	0.585113	1.2669	0.225682
K00800	3-phosphoshikimate 1-carboxyvinyltransferase [EC:2.5.1.19]	Megan	3.72277	3.85549	4.29442	4.48274	4.4064	4.00714	3.83664	4.02954	4.36337	4.2786	4.67668	4.05741	4.43427	4.80705	4.04176	4.12695	4.37115	4.16205	4.00381	3.73927	3.98853	4.34828	4.53274	4.83078	4.02694	4.03652	4.17611	4.2911	4.03788	4.11723	4.41092	4.49485	4.40582	3.99319	4.08418	4.33188	3.93897	4.5686	4.72598	4.72027	3.89816	4.02452	4.35873	5.01868	4.82791	4.08422	4.68372
K00803	alkyldihydroxyacetonephosphate synthase [EC:2.5.1.26]	Megan	0.00106037	0	0	0.00734673	0.00145348	0.00438533	0.00764295	0.0067402	0.000493539	0.00115909	0.00068248	0.00159432	0.000954434	0.00161462	0.00137637	0	0.0084658	0.0033688	0.00184233	0.00110846	0.00915524	0.0124321	0.000995285	0.0233659	0.0329285	0.00555566	0	0	0.0103451	0.00675858	0	0.00411457	0.00365429	0.000536758	0.000993845	0.000519479	0.00107255	0	0.000527923	0.00107513	0	0.00056372	0.00294759	0	0.000900577	0	0
K00805	heptaprenyl diphosphate synthase [EC:2.5.1.30]	Megan	0.932061	1.40854	1.17685	1.02097	1.55823	0.891347	0.815113	0.840891	1.03213	0.961641	0.971195	0.740244	1.03253	0.887853	0.74495	0.639224	0.891938	1.19706	0.623765	1.91593	0.772228	1.32301	1.00881	1.48088	1.88099	0.880004	0.763282	1.09472	1.05397	1.32926	1.69826	1.2949	1.17155	0.829535	1.77032	1.07732	1.0957	1.0126	0.917554	0.812008	0.91982	0.973603	1.05157	0.783565	0.842742	0.966113	1.06619
K00806	undecaprenyl diphosphate synthase [EC:2.5.1.31]	Megan	4.00496	4.07129	4.32971	4.40072	4.07705	4.05209	4.67333	4.49885	4.77773	5.04394	4.00747	3.78739	4.55332	4.79071	4.11537	4.55528	4.01436	4.43134	4.08592	3.69776	3.84475	4.08595	4.10569	4.46216	3.99996	4.16359	4.44959	3.83903	4.25031	4.18471	4.23471	4.87077	4.49455	4.22685	4.08686	4.33196	4.31563	4.23915	3.94825	4.72091	3.96115	4.11604	4.83382	5.24644	5.08732	4.33116	4.002
K00809	DHPS, dys; deoxyhypusine synthase [EC:2.5.1.46]	KEGG Website	0.00524703	0.00320229	0.00380433	0.0307551	0.00489522	0.00927965	0.298283	0.0881267	0.117241	0.127507	0.022246	0.00538195	0.0183994	0.0899423	0.0258225	0.0215631	0.023277	0.0435291	0.0382956	0.00774572	0.0418893	0.0351021	0.0110548	0.208448	0.0654532	0.0264171	0.038375	0.00257838	0.0977142	0.0627063	0.0221093	0.0164538	0.0230516	0.0212388	0.0138094	0.0248603	0.0225324	0.00170833	0.00930813	0.0588279	0.0613072	0.0102753	0.157412	0.0385765	0.0585279	0.00619815	0.00655563
K00810	E2.5.1.-	KEGG Website	0.0458054	0.0254614	0.0124732	0.0270757	0.137009	0.0129805	0.0526609	0.0335936	0.00365412	0.00569995	0.0339424	0.126209	0.01093	0.00798795	0.0457888	0.0117152	0.294134	0.024005	0.0733895	0.0262052	0.0671649	0.126305	0.164728	0.0116366	0.0409491	0.102837	0.0518452	0.174997	0.0609803	0.137905	0.018721	0.0397874	0.0271728	0.144396	0.0080349	0.221734	0.0133246	0.137679	0.0848762	0.00418937	0.0151768	0.0120061	0.00821229	0.000949506	0.00241996	0.00696414	0.105704
K00811	aspartate aminotransferase, chloroplastic [EC:2.6.1.1]	Megan	0.114744	0.0478235	0.0268353	0.121324	0.060201	0.228678	0.528202	0.249399	0.330641	0.282977	0.131347	0.050168	0.0661961	0.277075	0.135971	0.18877	0.174767	0.204661	0.0733936	0.0683284	0.282137	0.108391	0.0319293	0.217126	0.0796663	0.0693729	0.0667363	0.0347233	0.10516	0.147212	0.0736693	0.0428872	0.0814568	0.148916	0.0834369	0.0814286	0.173852	0.0320628	0.0340747	0.10478	0.271483	0.19691	0.369087	0.0933012	0.426544	0.0459741	0.0567755
K00812	aspartate aminotransferase [EC:2.6.1.1]	Megan	5.20026	4.07159	2.772	3.98329	5.91002	4.40559	3.4291	3.75083	2.62718	2.21515	4.00607	6.09069	4.94049	2.96417	4.20624	3.74654	5.77314	4.84611	4.85726	5.16029	5.07164	4.63875	5.80416	3.20142	4.36068	3.11375	4.1901	5.60643	4.78602	4.70103	4.79465	4.11074	3.59921	4.16584	4.79299	2.85398	3.80723	4.7024	5.28302	3.66219	3.43209	5.16745	3.02583	3.51192	2.59207	4.12483	5.87904
K00813	aspartate aminotransferase [EC:2.6.1.1]	Megan	0.144551	0.113271	1.16646	1.46756	0.224916	1.19188	1.24422	1.29194	2.02758	2.3688	1.33681	0.163306	0.997925	1.32484	1.19246	1.41388	0.33666	1.03638	0.439663	0.491322	0.673857	0.718259	0.111611	1.75785	0.579716	1.52277	1.41998	0.253818	0.5798	0.56527	0.787705	1.29392	1.80113	1.15329	0.76622	1.76787	1.24923	0.826085	0.88784	1.89863	1.78301	0.775232	1.33756	1.52984	1.91899	1.48308	0.312761
K00817	histidinol-phosphate aminotransferase [EC:2.6.1.9]	Megan	2.49278	3.03192	3.31016	3.42527	3.00439	4.11629	2.47158	2.93186	3.59695	3.81718	3.51563	2.64919	3.60841	3.22846	3.32307	3.34677	3.44313	3.35485	3.0445	3.61431	3.29247	3.62246	2.81885	3.64966	4.35481	3.99417	3.62518	2.84089	2.99489	3.16696	3.95413	3.21132	3.78219	2.83529	3.51287	3.32809	3.99297	3.53529	3.64218	3.82322	3.58905	3.32397	2.6666	3.21384	2.75549	3.44088	2.69869
K00818	acetylornithine aminotransferase [EC:2.6.1.11]	Megan	0.29522	0.124705	0.112132	0.13262	0.214348	0.146842	0.439663	0.105958	0.148208	0.208885	0.206056	0.135829	0.112129	0.143461	0.208542	0.112923	0.240174	0.0574808	0.122909	0.150627	0.238447	0.318731	0.19626	0.241907	0.246844	0.2159	0.14663	0.148014	0.161956	0.150697	0.0896276	0.065316	0.104232	0.191992	0.0749945	0.135079	0.0289955	0.271581	0.228292	0.0973683	0.0760806	0.0998684	0.189552	0.029389	0.120816	0.0822142	0.169573
K00819	ornithine--oxo-acid transaminase [EC:2.6.1.13]	Megan	0.00500854	0.0254003	0.00346179	0.0294924	0.0150304	0.0208196	0.238855	0.192481	0.0719622	0.0530093	0.0175268	0.00297693	0.00428704	0.0945358	0.00721509	0.0183084	0.0486644	0.122311	0.0449079	0.022035	0.141442	0.138146	0.00538223	0.327968	0.0269082	0.00662362	0.0102471	0.00159555	0.0538541	0.129133	0.0503819	0.0234097	0.00881024	0.00371756	0.0313157	0.0126853	0.00431495	0.000911108	0.0039919	0.0424666	0.0841326	0.0070209	0.177235	0.0365345	0.054921	0.00180602	0.00888918
K00820	glucosamine--fructose-6-phosphate aminotransferase (isomerizing) [EC:2.6.1.16]	Megan	5.10805	5.81994	5.62471	5.40704	5.33129	5.51644	3.82362	4.51549	5.91408	5.71706	5.53434	4.70729	5.39166	4.8466	4.99809	5.32386	5.06246	4.74297	4.56816	5.65727	4.77175	5.27069	5.12294	5.40465	6.05591	5.69941	5.49919	4.82327	4.86994	5.03154	5.99224	6.03997	6.30945	4.78958	5.49451	5.66988	5.18228	6.17509	5.7036	5.44487	5.70207	4.91729	4.64243	4.79052	5.75965	6.40939	5.14551
K00821	acetylornithine/N-succinyldiaminopimelate aminotransferase [EC:2.6.1.11 2.6.1.17]	Megan	0.616415	1.04326	1.84836	1.3268	1.19766	1.29206	0.999636	1.21444	1.39126	1.66864	1.47225	1.06748	1.1068	1.09351	1.15743	1.64843	1.03096	0.905391	0.96701	0.946078	0.873967	1.09267	0.97623	1.73117	1.0123	1.79043	1.50081	0.920267	1.17887	0.868574	1.10267	1.4589	1.75381	1.46149	1.04898	1.85974	1.09454	1.52523	1.50695	1.71855	1.35891	1.11461	0.9999	1.28961	1.56863	1.23276	0.970796
K00822	beta-alanine--pyruvate transaminase [EC:2.6.1.18]	Megan	0	0.0143247	0.00170505	0	0.000616181	0	0	0	0	0	0	0	0	0	0	0	0	0	0	0.000605393	0	0	0	0	0	0	0	0	0	0	0	0	0	0	0	0	0	0	0	0	0	0	0	0	0	0	0
K00823	4-aminobutyrate aminotransferase [EC:2.6.1.19]	Megan	0.0179432	0.00117669	0.00247387	0.00797066	0.00554529	0.0102523	0.0543772	0.0298242	0.00484878	0.0136835	0.0136519	0.0108237	0.00692402	0.0196104	0.00460621	0.00845707	0.00267331	0.0456856	0.00634455	0.00064323	0.00889473	0.0043859	0.00391769	0.0256036	0.0111301	0.0174495	0.0179757	0.00381943	0.00797329	0.00914936	0.0059747	0.0103379	0.679891	0.00839533	0.00873879	0.00844858	0.00686606	0.00222481	0.0041329	0.0144474	0.0923056	0.0179896	0.0133402	0.0160569	0.0102046	0.00336518	0.0057691
K00824	D-alanine transaminase [EC:2.6.1.21]	Megan	0.585625	0.735752	0.185104	0.465547	0.636968	0.690491	0.243205	0.479912	0.372394	0.148932	0.576414	0.785422	0.641466	0.379373	0.523733	0.341737	0.826517	0.354055	0.725416	0.795519	0.5733	0.625579	0.958388	0.287613	1.07492	0.702043	0.456148	0.607065	0.797353	0.68002	0.546919	0.50737	0.295144	0.60202	0.535646	0.432591	0.937387	0.723293	0.916605	0.309168	0.430062	0.701571	0.321759	0.216393	0.236576	0.391854	0.601348
K00825	kynurenine/2-aminoadipate aminotransferase [EC:2.6.1.7 2.6.1.39]	Megan	0.0029258	0.00151204	0	0.00951937	0.00345704	0.0035902	0.00327924	0.00805936	0	0	0.0116648	0.00187759	0.00427134	0.00462077	0.00161827	0.000695691	0.0179804	0.00502057	0.0020193	0.000715054	0.00307111	0.000971672	0.00739512	0.00870592	0.0130345	0.00856881	0.00597679	0.00213005	0.00669906	0.0216769	0.000381357	0.00571563	0.00361142	0.00588992	0.000831262	0.00360026	0.00148115	0.000105643	0.000880308	0.000432185	0.00346999	0.000162961	0.00449057	0	0.00410761	0	0.000692421
K00826	branched-chain amino acid aminotransferase [EC:2.6.1.42]	Megan	4.21788	4.18726	4.50116	4.40018	4.56998	4.90139	4.61716	4.47681	4.95911	5.35029	4.8263	4.31579	4.8798	5.43727	4.47525	4.85171	4.23761	4.81791	4.23329	4.25931	4.50946	4.48087	4.31422	5.08538	4.37378	4.6148	4.54636	4.22654	4.58107	4.49534	4.81024	4.76453	4.83757	4.51763	4.66525	5.07807	4.56476	4.78069	4.38514	5.16082	5.15178	4.39712	4.95536	5.74239	5.17981	4.52908	4.23145
K00828		No Description	0.574213	0.276398	0.142475	0.352201	0.504941	0.209897	0.18807	0.402674	0.0839244	0.107388	0.308193	0.885623	0.289074	0.189379	0.561782	0.250086	0.546982	0.259241	0.450311	0.584531	0.420707	0.476147	0.704566	0.0489094	0.736222	0.260155	0.400828	0.559165	0.371858	0.437032	0.251626	0.465997	0.223639	0.419536	0.456124	0.324843	0.210602	0.50263	0.584234	0.274447	0.183157	0.690589	0.233679	0.15333	0.215243	0.385716	0.67948
K00831	phosphoserine aminotransferase [EC:2.6.1.52]	Megan	2.42624	1.9763	1.89294	3.26899	2.84802	2.90834	3.41516	3.4925	3.65004	3.44537	3.30331	2.91163	3.03231	3.37709	3.20187	3.70431	3.1158	3.40129	2.84333	2.40351	3.08403	3.00727	2.93194	3.29311	1.64979	2.86748	3.51074	3.09553	2.9663	2.86195	2.80544	3.24503	3.53387	2.99712	2.57706	3.41938	2.64153	2.8473	2.77956	3.7671	3.11838	3.02777	3.51638	4.31512	3.97792	3.09789	3.03768
K00832	aromatic-amino-acid transaminase [EC:2.6.1.57]	Megan	0.696322	1.11437	1.04197	1.88717	1.129	1.70106	1.27666	1.6036	2.05243	2.83956	2.26335	1.16389	1.24741	1.82583	1.68393	2.18557	1.09123	1.42542	1.07015	1.1764	1.23273	1.35433	1.18152	2.00148	1.36768	2.07773	2.39837	1.03736	1.31967	1.10384	1.45438	1.84931	2.43875	1.59244	1.27775	2.6825	1.36435	1.66689	1.7591	2.72382	1.88962	1.31618	1.32012	1.90426	2.15978	1.53878	1.09077
K00833	adenosylmethionine-8-amino-7-oxononanoate aminotransferase [EC:2.6.1.62]	Megan	2.08013	1.83036	1.00745	2.42113	2.39427	2.38917	2.39201	2.62654	2.27538	2.23598	2.6815	2.7361	2.54168	2.48379	2.47574	2.55963	2.93049	2.55295	2.6781	1.94433	2.62623	2.8928	2.85559	2.51389	2.04331	2.07464	2.92313	2.78693	2.51309	2.4066	2.37524	2.42375	2.30987	2.29653	2.08958	2.39884	2.20095	2.65306	2.84	2.7206	2.49997	2.92774	2.27208	2.51221	2.57747	2.15744	2.8515
K00835	valine--pyruvate aminotransferase [EC:2.6.1.66]	Megan	0.0485667	0.141532	0.916326	1.4836	0.19522	0.961995	1.14111	1.47405	1.87439	2.96693	1.30803	0.0778963	0.656652	1.26291	1.05058	1.45745	0.261159	1.19744	0.39715	0.373278	0.607302	0.647375	0.0576258	1.61127	0.23381	1.69111	2.47071	0.158057	0.41698	0.483431	0.684151	1.2955	2.75727	1.3433	1.01086	2.42373	0.544566	1.07457	1.23246	2.50772	1.51177	0.581562	0.979122	1.15729	1.61211	1.21778	0.205861
K00836	diaminobutyrate-2-oxoglutarate transaminase [EC:2.6.1.76]	Megan	0.0125442	0.00172725	0.00451733	0.244771	0.0423401	0.104509	0.372708	0.264408	0.641617	0.156249	0.477644	0.00810113	0.196499	0.252576	0.056816	0.356539	0.0665665	0.228861	0.0146989	0.00253126	0.201173	0.102801	0.00312449	0.0861063	0.00305201	0.208228	0.0315899	0.0174193	0.0128145	0.145636	0.0409301	0.210146	0.0788061	0.114131	0.0266344	0.263453	0.105965	0.00335835	0.0117525	0.175073	0.028951	0.136467	0.33838	0.712968	0.366209	0.00476878	0.0574373
K00837	E2.6.1.-	KEGG Website	1.96843	2.45822	1.38909	1.9253	2.71597	1.59267	1.39338	1.24173	1.16222	0.937642	1.61924	2.39623	1.55715	1.05624	1.60946	1.27692	2.17115	1.32719	2.01791	1.82139	1.35787	2.00163	3.09525	1.20978	1.97735	1.47741	1.6863	3.029	2.30591	1.58177	1.96549	1.52002	1.14923	1.7864	1.86789	1.44131	1.64596	2.27226	1.94859	0.967539	1.34736	2.40454	1.36118	0.91665	1.16695	1.69949	2.40794
K00839	E2.6.1.-B; aminotransferase [EC:2.6.1.-]	KEGG Website	0.0789802	0.251368	0.0432155	0.10414	0.0374718	0.0704576	0.0840977	0.102834	0.023228	0.0120262	0.0873906	0.109484	0.0586695	0.0499183	0.0618827	0.0390262	0.4572	0.0594565	0.0412433	0.104523	0.684483	0.0946411	0.0523572	0.041009	0.230535	0.0475579	0.0390318	0.0447008	0.0603614	0.0720258	0.0829928	0.105218	0.0537054	0.0294337	0.0872268	0.0331013	0.0435544	0.0132728	0.0417612	0.0519246	0.083742	0.0940442	0.0608002	0.0614856	0.109513	0.0391933	0.0540061
K00840	succinylornithine aminotransferase [EC:2.6.1.81]	Megan	0	0	0.000693678	0.012885	0.000752057	0	0.000612957	0.00084461	0	0.00695924	0	0.00727988	0.00112129	0.00113925	0	0.0127438	0.00458315	0	0.0022763	0.00961661	0.00272013	0.0254362	0.000857476	0	0	0.00429306	0	0.00300143	0	0	0	0.00386585	0	0.00427683	0	0	0	0.00169175	0	0	0.000916634	0.000451497	0	0	0	0	0
K00841	aminotransferase [EC:2.6.1.-]	Megan	0.920203	1.65457	2.25227	0.322326	0.481528	0.538393	0.353583	0.237614	0.627766	0.718496	0.437238	0.406357	0.454698	0.5401	0.37871	0.274168	0.275754	0.410229	0.487772	0.447798	0.463143	0.456378	0.351641	0.319998	1.0777	0.577296	0.365968	0.306278	0.383177	0.43947	0.634029	0.371204	0.403798	0.29643	0.635603	0.575771	0.617316	0.631985	0.325172	0.478888	0.358889	0.275414	0.241336	0.234914	0.297158	0.51979	0.328137
K00842	E2.6.1.-E, patB; aminotransferase [EC:2.6.1.-]	KEGG Website	0.0586516	0.311713	0.882563	0.106822	0.0609963	0.0385527	0.139924	0.0733763	0.00612429	0.0106262	0.0687113	0.116646	0.0543459	0.0913315	0.0992449	0.0201623	0.0284003	0.0404055	0.0997093	0.110237	0.0648316	0.0843218	0.0777575	0.145243	0.0873522	0.118616	0.0482586	0.0970434	0.135783	0.0787565	0.0957284	0.0329318	0.0141266	0.133018	0.0401769	0.0562705	0.0318314	0.0230249	0.0368848	0.0340024	0.0610362	0.0345427	0.050857	0.0502494	0.0373798	0.0115937	0.0316684
K00844	hexokinase [EC:2.7.1.1]	Megan	0.110001	0.247284	0.0291978	0.0749367	0.162064	0.0280596	0.0528449	0.0142732	0.00348372	0.00868884	0.0383502	0.168744	0.0167964	0.00967549	0.0397997	0.0150598	0.181517	0.0340777	0.134539	0.0801203	0.0591519	0.164347	0.313763	0.0145834	0.069191	0.0761232	0.0605487	0.256762	0.113996	0.115635	0.123634	0.0263712	0.0126564	0.114075	0.041589	0.133098	0.00905786	0.150572	0.107997	0.00584864	0.0164117	0.0591576	0.0109536	0.000948604	0.00730291	0.00543193	0.233221
K00845	glucokinase [EC:2.7.1.2]	Megan	4.81348	5.15481	6.08157	5.3801	5.42641	4.32514	4.60343	4.90578	5.27993	5.09984	4.91469	4.30099	4.44397	4.93338	4.37081	5.13639	4.93679	5.30615	4.58317	4.62112	4.46916	4.94571	4.82847	5.01288	3.66093	4.20515	5.62682	5.33573	5.65635	4.69021	4.82733	5.87292	5.45064	4.54266	4.52891	5.57611	4.01593	4.33994	4.69435	5.70767	4.83615	4.98802	5.76302	6.2103	5.76515	4.93987	5.26275
K00847	fructokinase [EC:2.7.1.4]	Megan	5.67949	4.33998	5.11122	5.31548	6.2642	5.02507	4.29646	5.12429	5.22169	5.12007	5.22466	5.34949	5.95208	5.33493	5.22272	5.60339	5.39435	5.8537	4.6336	5.43134	5.08291	5.24728	5.85241	5.03176	4.07995	4.75134	5.67911	5.95703	4.89658	5.27274	5.71567	5.76662	6.10226	5.2099	5.21215	5.14091	4.65098	5.64228	5.25518	5.68927	4.81674	5.45226	5.26163	7.00847	5.7935	5.60416	5.42727
K00848	rhamnulokinase [EC:2.7.1.5]	Megan	0.514593	0.918105	0.72318	0.52761	0.802747	0.610161	0.300929	0.379501	0.660782	0.492971	0.640056	0.392655	0.536362	0.331261	0.307111	0.367907	0.715578	0.59777	0.243644	0.752918	0.366055	0.543681	0.503745	0.301035	0.819079	0.553003	0.525799	0.644704	0.748206	0.723489	0.578191	0.810356	0.47183	0.382687	0.570689	0.707796	0.462457	0.361961	0.519883	0.497068	0.363474	0.515192	0.79109	0.46287	0.457771	0.518446	0.522224
K00849	galactokinase [EC:2.7.1.6]	Megan	3.66893	3.43921	2.45408	2.9128	3.92165	2.98145	2.832	2.90132	2.95776	3.17899	2.89016	3.31199	3.74669	3.48457	3.22085	3.13258	3.44574	3.6129	2.94039	3.72915	3.10512	3.37525	3.79868	3.68545	3.99791	2.66942	2.77796	3.37389	3.37273	3.48399	3.94651	3.35652	3.44507	2.86803	3.958	2.77646	3.30659	3.45892	3.09506	3.11467	2.77511	3.39345	3.53879	3.5458	2.87327	3.29459	3.63237
K00850	6-phosphofructokinase 1 [EC:2.7.1.11]	Megan	4.32361	4.9844	4.04871	3.66819	5.07549	3.60527	3.35635	3.4153	3.80692	3.24443	3.93569	4.44347	4.47021	4.28111	3.7141	3.28388	4.51603	3.80359	4.06573	4.49917	3.70899	4.27652	4.73853	3.64198	4.37098	3.45671	3.59525	5.33405	4.30298	4.42707	4.79006	3.9176	3.51984	3.63919	4.20397	3.61327	4.15375	4.47122	3.82801	3.47106	3.42892	4.18916	4.35407	4.4554	3.65151	3.79464	5.07808
K00851	gluconokinase [EC:2.7.1.12]	Megan	0.117105	0.263496	0.768201	0.881404	0.242296	0.515944	0.80692	0.842807	0.967983	1.5124	0.451918	0.207635	0.446452	0.577941	0.728255	0.914045	0.296279	0.542447	0.386451	0.273627	0.515509	0.555902	0.274811	0.658416	0.255086	0.997421	1.03932	0.286551	0.440393	0.260331	0.550154	0.815425	0.712915	0.565753	0.543116	1.26641	0.793436	0.617705	0.725705	1.08595	0.707654	0.542269	0.658614	0.279547	0.651197	0.518237	0.310953
K00852	ribokinase [EC:2.7.1.15]	Megan	1.84595	2.81415	1.40991	1.9041	2.93517	2.42456	1.05519	1.54835	1.59206	0.633535	1.99816	2.21047	2.6011	1.16496	1.55759	1.26474	2.5414	1.36322	2.0255	2.77031	1.34607	1.99029	2.71788	1.0334	3.11018	1.93935	1.81381	2.47211	2.62365	2.29314	2.5536	2.35545	1.38203	1.43207	2.04072	1.4349	2.82665	2.40371	3.13806	1.49963	1.62748	2.65871	1.84475	1.18861	1.31812	1.64614	2.55989
K00853	L-ribulokinase [EC:2.7.1.16]	Megan	0.0791582	0.294405	0.15405	0.135264	0.381235	0.0331394	0.0644575	0.130267	0.190634	0.033265	0.277653	0.0738806	0.0700308	0.0839211	0.0604216	0.0550757	0.13476	0.0521816	0.108224	0.405884	0.0456812	0.235999	0.158314	0.0474711	0.117947	0.0974045	0.199295	0.306087	0.192492	0.121306	0.134402	0.180888	0.0339058	0.161368	0.18707	0.0833894	0.0519614	0.128239	0.164185	0.0755447	0.0675451	0.177468	0.0556026	0.0340928	0.0502786	0.0707166	0.103109
K00854	xylulokinase [EC:2.7.1.17]	Megan	0.311543	0.591109	0.542349	0.534288	0.818157	0.31986	0.119501	0.329084	0.191001	0.0920421	0.497377	0.301305	0.260229	0.22282	0.245142	0.232456	0.602996	0.268025	0.248537	0.714901	0.180878	0.386431	0.506395	0.213033	0.350937	0.296891	0.497603	0.376844	0.497755	0.424044	0.350877	0.766416	0.396146	0.32434	0.309942	0.332898	0.2637	0.487205	0.665508	0.196499	0.287844	0.383904	0.516006	0.214759	0.249732	0.298348	0.362735
K00855	phosphoribulokinase [EC:2.7.1.19]	Megan	0.00569389	0.0260826	0.465892	0.000191719	0.00357636	0.00175689	0.0196554	0.00716718	0	0.000751302	0.00533117	0.0112613	0.000232384	0.00837768	0.00802286	0.0016253	0.00212921	0.00463237	0.006782	0.00480494	0.00715293	0	0.00262835	0	0.00158217	0.0106015	0.00466127	0.0192322	0	0.0109826	0	0.0029432	0.000703092	0.000557847	0.000482739	0.00066403	0.013262	0.00189484	0.0108653	0	0.000518098	0.0003886	0.000223493	0	0.00657813	0.00142749	0.00131549
K00856	adenosine kinase [EC:2.7.1.20]	Megan	0.22089	0.112312	0.0426472	0.213268	0.239266	0.21972	0.592624	0.258018	0.31124	0.349117	0.220266	0.231312	0.268537	0.253411	0.223682	0.223232	0.180798	0.208467	0.189761	0.149607	0.239086	0.341948	0.285445	0.327628	0.101018	0.18604	0.361408	0.206607	0.328271	0.261056	0.169537	0.202532	0.148238	0.212034	0.213751	0.268056	0.158066	0.137666	0.229175	0.312968	0.206213	0.287393	0.299914	0.437367	0.218854	0.166274	0.197662
K00857	thymidine kinase [EC:2.7.1.21]	Megan	2.22611	2.11732	2.27294	1.85018	1.84758	2.10123	2.15009	2.08073	2.00672	1.76051	1.83863	2.28318	2.23664	2.1086	2.23448	1.95931	2.36748	2.35957	2.29798	1.63504	2.83311	2.3396	2.35309	1.57295	1.45403	1.66668	1.91714	2.08407	1.87314	1.94846	1.83819	1.80166	1.5088	1.86305	1.86742	1.55688	2.064	2.0247	1.93723	1.90205	1.85801	2.11806	2.12093	2.44493	2.16272	2.09611	2.34834
K00858	NAD+ kinase [EC:2.7.1.23]	Megan	3.54672	4.1709	4.1056	3.9693	4.44355	3.79058	3.98146	3.95196	4.29588	4.30043	4.23621	3.68635	4.30671	4.4395	3.75846	3.98529	3.80177	4.02958	3.81576	4.10647	3.74069	4.08307	4.08962	4.2486	4.07042	3.80835	4.12537	4.0185	4.06621	4.1495	4.12468	4.13154	4.25777	3.7841	4.21831	4.22074	3.92076	4.15378	4.12601	4.24298	3.98492	4.12005	4.64407	5.05081	4.66751	3.81044	3.63776
K00859	dephospho-CoA kinase [EC:2.7.1.24]	Megan	3.25834	3.4784	3.77972	3.49367	3.40566	3.2679	3.38002	3.41197	3.64318	3.17197	3.05874	2.76485	3.68286	3.03928	3.19913	3.30209	3.5497	3.28976	3.50455	3.40218	3.16175	3.63048	2.94431	3.12896	3.63437	3.50342	3.24133	3.34649	3.45827	3.30416	3.45377	3.5639	3.27516	3.24011	3.72801	3.12787	3.70953	3.35801	3.18706	3.00866	3.12245	3.42002	3.41375	3.07096	3.26909	3.48834	3.19864
K00860	adenylylsulfate kinase [EC:2.7.1.25]	Megan	0.00845584	0.24405	0.0445468	0.0527314	0.0929342	0.0587539	0.0731976	0.0595326	0.00259499	0.00274008	0.0773322	0.104801	0.010809	0.0897639	0.132987	0.0709545	0.279887	0.328514	0.727959	0.0770621	0.29507	0.456992	0.396088	0.0363336	0.020954	0.00321909	0.196053	0.189297	0.313768	0.230998	0.110167	0.0752963	0.00580549	0.0959045	0.0778814	0.0872175	0.00238313	0.0234574	0.145839	0.0213408	0.182878	0.0218131	0.0968809	0.019848	0.0158247	0.000838072	0.364555
K00861	riboflavin kinase [EC:2.7.1.26]	Megan	0.00109187	0	0.0155332	0.0111714	0.001452	0.0218351	0.00426145	0.00376554	0.00413862	0.00343698	0.00948011	0.00304393	0.0059817	0.00623243	0.00866624	0.00861191	0.000367783	0.0193371	0.00469375	0.00471647	0.0107411	0.0102528	0.00454145	0.0172083	0.00714455	0.00517998	0.00659707	0.00794823	0.0019744	0.0110921	0.0216697	0.00790404	0.00968341	0.00184141	0.0254487	0.00784662	0.000819721	0.00229628	0	0.010342	0.00419367	0.0012367	0.00318536	0.00046345	0	0.0059311	0.00193703
K00863	dihydroxyacetone kinase [EC:2.7.1.29]	Megan	0.0984879	0.0379548	0.188176	0.0176684	0.0456481	0.0150623	0.0147145	0.0208279	0.0081696	0.0258939	0.021349	0.0245037	0.00239521	0.0277845	0.0178496	0.0114817	0.00975682	0.0396705	0.00934981	0.0750249	0.00982588	0.0125998	0.0554916	0.049998	0.208003	0.0823391	0.0473087	0.0712679	0.0625291	0.0035417	0.0623354	0.029928	0.00545469	0.0596079	0.0300792	0.0223286	0.0899754	0.0316932	0.0076686	0.0693172	0.0317386	0.0353475	0.011569	0.0156645	0.0194639	0.121516	0.0425322
K00864	glycerol kinase [EC:2.7.1.30]	Megan	1.68029	1.73211	1.44159	1.79008	2.20227	1.58756	1.17405	1.36687	2.16827	1.78061	1.88471	1.205	2.14678	1.79469	1.4822	1.48156	1.36867	1.84855	0.815789	2.30674	0.860778	1.55449	1.46693	2.04293	2.72455	1.80414	1.20786	1.74398	1.53809	1.91914	2.31412	1.89868	1.40842	1.30423	2.3002	1.52559	2.07229	2.19855	1.92135	1.5383	1.68416	2.25728	2.03365	1.87852	2.17031	2.28357	1.48605
K00865	glycerate kinase [EC:2.7.1.31]	Megan	2.17162	1.85085	1.45033	1.50764	1.85681	1.47467	1.04681	1.36866	0.685945	1.2071	1.47317	1.9444	1.61726	1.55556	1.82371	1.67709	2.37764	2.05618	1.94551	1.70977	2.27295	1.92062	2.4627	0.806746	1.69528	1.62413	1.43388	1.81494	1.71729	1.73002	1.54164	1.83702	1.60837	1.68155	1.68527	1.40724	1.79828	2.20822	1.91934	1.2757	1.59327	1.80855	1.21401	1.09911	1.15573	2.02892	1.92454
K00866	choline kinase [EC:2.7.1.32]	Megan	0	0	0	0	0	0	0	0	0	0	0	0	0	0	0	0	0	0	0.00122557	0	0	0	0	0	0.0067045	0	0.00139896	0	0.00260214	0.00250596	0	0	0	0	0	0	0	0	0	0	0	0	0	0	0	0	0
K00867	type I pantothenate kinase [EC:2.7.1.33]	Megan	0.998702	1.53536	1.82124	1.01264	1.14045	1.62209	0.659326	0.675647	2.085	1.54467	1.10398	0.498723	1.68844	1.26543	1.06623	1.00858	0.642606	1.14769	0.326395	1.76564	0.772997	1.00312	0.489172	1.31294	2.19439	1.36118	0.75112	0.569048	0.908671	1.24816	1.61408	1.18686	1.13419	0.588303	1.94822	1.20791	1.70606	1.16257	0.770433	1.16058	0.924833	0.806476	0.906469	1.08457	1.05234	1.5465	0.446469
K00868	pyridoxine kinase [EC:2.7.1.35]	Megan	3.98653	3.67505	2.68629	2.53378	3.8301	3.20612	1.66139	2.42388	1.92031	1.6065	2.68125	3.80736	3.16092	1.8932	2.925	2.42851	3.626	2.30019	2.882	2.87365	3.0076	2.38186	3.76926	1.18124	2.83118	2.76798	2.41895	3.32167	2.63744	2.62017	2.34497	2.56229	2.03457	3.06653	2.58185	2.13975	3.06553	3.67269	3.42919	2.19471	2.10503	3.45677	1.68124	2.045	1.65587	2.92531	3.47854
K00869	mevalonate kinase [EC:2.7.1.36]	Megan	0.464193	1.29777	2.25276	0.270757	0.321115	0.406669	0.593422	0.231704	0.584916	0.654066	0.288874	0.309398	0.378307	0.523255	0.294713	0.172819	0.298077	0.31293	0.194602	0.275674	0.415831	0.370589	0.19874	0.478216	0.966684	0.553391	0.257227	0.190648	0.330547	0.361986	0.430854	0.364143	0.279266	0.33485	0.471475	0.410725	0.476127	0.483638	0.230787	0.330003	0.277758	0.177265	0.339188	0.224642	0.32501	0.387349	0.133576
K00870	E2.7.1.37; protein kinase [EC:2.7.1.37]	KEGG Website	0.0545483	0.0407446	0.0195535	0.0661225	0.0449138	0.07428	0.171391	0.148742	0.0230462	0.136575	0.111213	0.0321948	0.0655948	0.155663	0.104594	0.0534221	0.0771102	0.0791964	0.0635826	0.0507594	0.083868	0.0714466	0.0270399	0.0886955	0.102049	0.0473286	0.0290564	0.0526006	0.0714561	0.0709899	0.0400778	0.0357388	0.0485068	0.0769519	0.13776	0.0513072	0.171278	0.00710128	0.0548261	0.0350936	0.210101	0.171112	0.243161	0.0393143	0.206267	0.0322367	0.0703413
K00871	phosphorylase kinase gamma subunit [EC:2.7.11.19]	Megan	0	0	0	0	6.6964e-05	0.000273933	0.0149344	0.00463824	0	9.27635e-05	0	0.000136465	0	0.0307914	8.75352e-05	0	0	0.00289329	0.00126129	0	0	0	0	0.00362084	0.000625496	0	0	0	0.0021504	0	0	0	0	0	0	0	0.00054306	0	0.000858268	5.30199e-05	0.0211062	0	0.0304621	0.000949506	0.0576125	0	0
K00872	homoserine kinase [EC:2.7.1.39]	Megan	1.66249	2.59359	2.58975	1.53795	2.16423	2.08164	1.07589	1.24033	2.08512	1.6416	1.71215	1.21132	2.29269	1.55552	1.46961	1.10488	1.39811	1.54296	1.39689	2.39365	1.19559	1.62811	1.60466	1.85427	2.92611	1.83442	1.28143	1.47098	1.73323	1.86822	2.5004	1.74597	1.44297	1.4324	2.45987	1.57578	2.53934	2.04202	1.7341	1.36879	1.43532	1.68764	1.56353	1.29407	1.53278	1.88373	1.38212
K00873	pyruvate kinase [EC:2.7.1.40]	Megan	6.19096	5.8295	4.87934	7.22279	6.4861	5.88227	6.31887	6.77391	6.93164	7.30988	6.77238	6.03886	6.55803	7.93244	6.11899	6.22311	6.33862	6.94997	6.94955	5.41833	6.27703	6.98154	6.63798	6.77457	5.95825	5.84665	6.23323	7.06242	6.71417	6.64713	6.76184	7.01855	7.24258	5.93981	6.12357	6.47315	5.99725	6.30251	5.7969	6.80717	7.01231	6.12223	7.86187	8.49251	7.33865	5.83338	7.73423
K00874	2-dehydro-3-deoxygluconokinase [EC:2.7.1.45]	Megan	0.379286	0.378893	0.234322	0.24645	0.259915	0.115022	0.164682	0.175155	0.370303	0.220095	0.257922	0.435526	0.131146	0.1621	0.265291	0.162739	0.280503	0.19118	0.239277	0.357907	0.217847	0.322826	0.408832	0.166962	0.336605	0.333084	0.365148	0.248411	0.31773	0.335328	0.227395	0.262082	0.155239	0.186733	0.203385	0.319337	0.232545	0.359718	0.451426	0.120699	0.17511	0.298228	0.0853439	0.0898002	0.119328	0.180481	0.371821
K00876	uridine kinase [EC:2.7.1.48]	Megan	5.28386	4.84707	3.34528	3.58143	4.72604	3.66323	3.93582	3.94479	2.73092	2.55329	3.58675	6.05237	4.21296	3.44237	4.49401	3.86893	5.54801	4.50559	5.38525	3.54339	5.35891	5.00457	6.22123	2.13898	2.51309	3.06102	4.25989	5.86718	4.47023	4.26173	3.5745	3.67114	2.95453	4.14765	3.57014	3.00214	3.46461	4.2941	4.07043	3.63778	3.5636	5.03865	3.33419	4.30823	3.02571	3.95364	5.9213
K00878	hydroxyethylthiazole kinase [EC:2.7.1.50]	Megan	0.908447	1.37313	0.387045	0.830175	0.905762	0.973815	0.374634	0.596334	0.98348	0.296594	1.02833	1.08184	0.987851	0.798839	0.873838	0.57357	1.01932	0.663167	0.768609	0.712199	0.64469	0.756142	1.48093	0.392393	1.4532	0.816173	0.572127	1.17247	0.850428	0.944308	1.01222	0.972777	0.54003	0.781271	0.855566	0.793303	1.21108	1.22288	1.26175	0.687304	0.751417	0.980195	0.802378	0.88564	0.87709	0.797116	1.10007
K00879	L-fuculokinase [EC:2.7.1.51]	Megan	0.0361443	0.0519917	0.0362533	0.0632535	0.0127736	0.10968	0.0528987	0.065507	0.0842199	0.0412688	0.0470174	0.0313042	0.110548	0.0537893	0.0607628	0.0391277	0.0373892	0.042079	0.0336376	0.0556021	0.0322735	0.0508821	0.0189451	0.0575811	0.0130151	0.0981221	0.0652211	0.0264966	0.0572608	0.0570721	0.0344275	0.0309226	0.0561925	0.0345544	0.0396143	0.040826	0.0996165	0.0172036	0.0514048	0.047258	0.0436773	0.0788788	0.0372959	0.0320767	0.0283529	0.0255806	0.0255339
K00880	L-xylulokinase [EC:2.7.1.53]	Megan	0.00695236	0.024287	0.133935	0.0455257	0.00675613	0.0486289	0.0786842	0.0323996	0.0113053	0.0630101	0.0378792	0.0218686	0.00211301	0.0985413	0.0345239	0.0148619	0.0503387	0.0130636	0.0219138	0.00855836	0.0273874	0.013939	0.0177509	0.0945637	0.0216861	0.0438796	0.0183678	0.00738222	0.0220384	0.0244777	0.0122177	0.0357159	0.0144625	0.0165075	0.00559257	0.034864	0.00594144	0.00237293	0.0069248	0.0345265	0.0157379	0.0281307	0.0501699	0.00462185	0.0300966	0.00593607	0.0314969
K00881	alsK; allose kinase [EC:2.7.1.55]	KEGG Website	0.00485054	0.00189871	0.00101705	0.0079213	0.00232014	0.00872188	0.0143802	0.0138052	0.00146722	0.0045609	0.00502473	0.00607764	0.00151269	0.00459133	0.0028102	0.00279124	0.0100744	0.00103697	0.00110166	0.0109265	0.00293512	0.00808124	0.0106191	0.0193309	0.00281159	0.00145724	0.00667573	0.00415359	0.00604858	0.012647	0.00456376	0.00873152	0.00228837	0.000827773	0.00181784	0.00106683	0.00131252	0.00497103	0.00895675	0.00351972	0.0130869	0.0130841	0.000510629	0.00113022	0.00500983	0.00334749	0.00296177
K00882	1-phosphofructokinase [EC:2.7.1.56]	Megan	2.07437	2.84334	2.76187	1.40738	1.83366	2.19253	1.23781	1.10269	2.10747	1.60399	1.57011	1.52918	2.42097	1.51398	1.63627	1.10706	1.42814	1.62723	1.62564	1.99926	1.26726	1.7319	1.78982	1.59952	4.06481	1.93496	1.14366	1.54234	1.48681	1.89211	2.26128	1.7424	1.52839	1.29578	2.44418	1.50675	2.58341	2.22405	1.84894	1.24995	1.35638	1.62246	1.18041	1.18371	1.22072	2.06051	1.44457
K00883	2-dehydro-3-deoxygalactonokinase [EC:2.7.1.58]	Megan	0.00250603	0	0	0	0.000888794	0	0	0	0.00118313	0	0.00138978	0.00950913	0	0	0.00130706	0	0.000902741	0.00253063	0.000616497	0	0.00214313	0.0379718	0.00152007	0	0.000837785	0.000634202	0	0	0.000654478	0	0.000465717	0.0005584	0.000735051	0.00194401	0	0	0	0	0.000537521	0	0.00379153	0.000796041	0	0	0	0	0.0111291
K00884	N-acetylglucosamine kinase [EC:2.7.1.59]	Megan	0.0758349	0.0368586	0.0805548	0.203344	0.060091	0.384997	0.175614	0.187681	0.576746	0.462917	0.286178	0.0524611	0.512693	0.26907	0.303914	0.286579	0.116135	0.234473	0.0665362	0.179057	0.201809	0.0938013	0.0366936	0.178578	0.281642	0.370706	0.134633	0.0445979	0.13859	0.179871	0.199027	0.147105	0.204927	0.150148	0.199945	0.223284	0.536352	0.27091	0.19083	0.340036	0.263406	0.195677	0.251691	0.392057	0.410117	0.582734	0.0929152
K00885	N-acylmannosamine kinase [EC:2.7.1.60]	Megan	0.0426964	0.0142167	0.0664122	0.207246	0.0789802	0.353065	0.179954	0.157298	0.627405	0.325764	0.286878	0.0471799	0.50806	0.265107	0.259127	0.232288	0.0781738	0.193913	0.0559431	0.125162	0.122411	0.0871288	0.0238475	0.162077	0.207276	0.31865	0.12178	0.0447823	0.103749	0.172463	0.15554	0.174613	0.192783	0.111196	0.191275	0.21286	0.472241	0.242297	0.192291	0.290185	0.247302	0.190471	0.315309	0.336423	0.467189	0.49135	0.0670859
K00886	polyphosphate glucokinase [EC:2.7.1.63]	Megan	0.761643	1.06978	1.1608	0.906829	1.63822	0.660678	0.291596	0.511047	0.780983	0.434563	0.775818	0.384643	0.94104	0.503843	0.551955	0.513689	0.672476	0.745506	0.27972	1.78182	0.222552	0.872661	0.749722	1.06578	1.95641	0.603483	0.682287	1.01037	0.938619	1.05409	1.64971	1.39204	0.979024	0.585018	1.54266	0.718914	0.750882	0.826242	0.762039	0.602969	0.452823	0.813066	0.789278	0.518163	0.51121	1.04228	0.661173
K00889	1-phosphatidylinositol-4-phosphate 5-kinase [EC:2.7.1.68]	Megan	0.108024	0.0342931	0.0405652	0.0546469	0.0571667	0.0101524	0.0229117	0.0281303	0.00273862	0.00680434	0.0439516	0.0375745	0.0200428	0.0296042	0.0859918	0.0682713	0.0508439	0.019904	0.0267407	0.023568	0.0351047	0.0462785	0.0424201	0.0160711	0.0273483	0.0535573	0.0306171	0.0587918	0.0373273	0.0253718	0.00595517	0.0129415	0.00480873	0.074058	0.0356994	0.0220898	0.0260535	0.124084	0.100832	0.0124012	0.0392782	0.254082	0.0167679	0.0163012	0.0233215	0.114178	0.0159056
K00891	shikimate kinase [EC:2.7.1.71]	Megan	3.84415	4.17419	3.88758	3.71715	4.1505	4.52731	3.56862	3.87043	4.02246	3.38978	3.71238	3.68641	4.56968	4.08015	3.79881	3.89014	3.94843	3.74717	4.24947	3.93603	3.62715	3.64266	3.79024	3.66982	4.25896	3.86031	3.76358	3.58181	3.87343	3.83281	3.84716	4.60706	3.55525	3.93533	4.1043	3.67584	4.39193	4.11915	4.41939	3.8828	3.65361	4.03199	3.95613	4.52282	4.12155	3.94923	3.20372
K00895	pyrophosphate--fructose-6-phosphate 1-phosphotransferase [EC:2.7.1.90]	Megan	2.19725	1.63273	1.02774	1.99153	2.86476	1.85574	2.01334	2.36642	1.37881	1.50657	1.92249	2.77043	2.27048	2.59547	2.01149	2.31659	2.81993	2.66643	2.3911	2.1865	2.65914	2.33732	2.89467	1.59877	0.986526	1.38816	2.22087	3.25722	2.33413	2.46522	2.09193	2.42922	1.7984	2.05762	1.82906	1.74934	1.73669	1.90774	2.06355	2.28383	2.10336	2.52665	2.91669	3.16912	2.20245	1.97413	3.0378
K00897	aphA; kanamycin kinase [EC:2.7.1.95]	KEGG Website	0.0549765	0.249591	0.317367	0.0301109	0.0301042	0.0305139	0.0493826	0.0247159	0.0275705	0.0285137	0.0257919	0.0354102	0.0449061	0.0258442	0.0456104	0.0128039	0.0120768	0.0476447	0.012051	0.0526936	0.0586866	0.0471976	0.0131623	0.0109142	0.0148603	0.0238117	0.0221859	0.0223504	0.0663985	0.017683	0.0390415	0.0334196	0.0137383	0.0234232	0.0640919	0.0266715	0.0630197	0.058703	0.0286075	0.0339196	0.0335802	0.0148834	0.0214625	0.0227984	0.0238008	0.0926071	0.0309166
K00899	5-methylthioribose kinase [EC:2.7.1.100]	Megan	0.00453802	0.026006	0.0147029	0.0168113	0.0115655	0.0290294	0.0288409	0.0325803	0.0125807	0.0274286	0.0147947	0.0186755	0.0147792	0.0296412	0.0193267	0.0176648	0.040674	0.0256257	0.0144872	0.0192357	0.0220644	0.038645	0.0161036	0.0302579	0.0287352	0.0392009	0.0289957	0.010532	0.0238336	0.0265923	0.00765723	0.0154555	0.0321751	0.0223418	0.01577	0.034022	0.0382475	0.0252124	0.0145901	0.0106788	0.028746	0.0219358	0.0182074	0.00538196	0.0258627	0.00839863	0.00371537
K00901	diacylglycerol kinase (ATP dependent) [EC:2.7.1.107]	Megan	0.679292	1.12185	2.47465	1.16259	0.790666	1.39515	1.61935	1.16942	2.24423	2.34182	1.49234	0.599292	1.17868	1.07837	1.5256	1.56294	0.66615	1.19343	1.20783	0.871784	1.01596	1.12787	0.868255	1.29208	1.03967	2.14693	1.73167	0.817419	1.7032	0.824731	0.665614	1.03007	1.50917	1.51962	1.11593	1.76889	2.02088	0.952396	1.08612	1.46721	1.09255	1.02741	1.05838	0.942179	1.53101	1.52632	0.794795
K00903	E2.7.10.-; protein-tyrosine kinase [EC:2.7.10.-]	KEGG Website	1.24699	1.7634	1.33942	2.28005	1.74366	2.11105	2.25433	2.4137	2.96375	3.24738	2.74862	1.96476	2.54258	3.43858	2.23631	2.62766	2.11885	2.3487	2.62843	1.36932	2.25034	2.69718	2.23607	3.11355	1.44049	2.23781	2.93519	1.82889	2.55527	2.25152	2.43935	2.32769	2.78871	2.19192	1.93129	3.1289	1.84006	2.12139	2.66329	3.15129	2.88478	2.00417	3.21953	3.9001	3.5423	1.64502	2.44413
K00904	deoxyguanosine kinase [EC:2.7.1.113]	Megan	0.0224272	0.0490447	0.577461	0.672239	0.0895177	0.568829	0.837482	0.753954	1.09237	1.2502	0.809857	0.0521297	0.344253	0.749681	0.605944	0.967355	0.150819	0.441168	0.249001	0.219178	0.342567	0.381523	0.0710134	1.03764	0.230902	0.745192	0.79704	0.114243	0.350708	0.240474	0.282567	0.678561	0.822376	0.57096	0.383736	0.974775	0.320465	0.369888	0.413161	0.919641	0.683127	0.262973	0.610218	0.694975	1.02371	0.449617	0.111606
K00906	aceK; isocitrate dehydrogenase kinase/phosphatase [EC:2.7.11.5 3.1.3.-]	KEGG Website	0.00183858	0.00307298	0.00247577	0.00375678	0.0126911	0.00700424	0.0760185	0.0184457	0.0388067	0.0141082	0.0165435	0.00126	0.00402704	0.0260033	0.00232064	0.0214981	0.00300355	0.0392901	0.00342232	0.00408171	0.00384694	0.0111091	0.00084177	0.296043	0.0151805	0.0101646	0.0256549	0.00071415	0.0112047	0.0106324	0.0143332	0.0132178	0.0236119	0.00107104	0.0108198	0.00691948	0.000998783	0.00204372	0.004152	0.0592824	0.0047787	0.00753604	0.00646506	0.00294447	0.0243032	0.00313111	0.00666824
K00907	myosin-light-chain kinase [EC:2.7.11.18]	Megan	0.00773817	0.00408536	0.0962783	0.028506	0.0315555	0.162399	0.01964	0.0310128	0.0287023	0.0235128	0.0421318	0.0149899	0.0569794	0.0198731	0.137342	0.0522442	0.0183811	0.0254463	0.0040235	0.0435989	0.0321785	0.0122655	0.0116377	0.0382763	0.0594188	0.321099	0.0109314	0.00883087	0.0160353	0.0307316	0.0231027	0.0478811	0.111205	0.0265261	0.0714417	0.15516	0.0642773	0.11178	0.0544388	0.00830716	0.0860855	0.0084157	0.055277	0.0502453	0.0311655	0.0653398	0.0229243
K00908		No Description	0.0115295	0.0407359	0.0179303	0.0241765	0.0244751	0.0104103	0.14428	0.0601293	0.0569918	0.0238459	0.070859	0.0148574	0.13096	0.0875592	0.258911	0.0749524	0.0978431	0.0240019	0.0808694	0.0312653	0.147404	0.036359	0.00344461	0.0113015	0.0032922	0.0202029	0.0303524	0.0912846	0.0456201	0.0139527	0.00951909	0.0384378	0.0168701	0.0219966	0.0288371	0.00836282	0.0459684	9.22356e-05	0.00738502	0.0474756	0.0390412	0.0323792	0.0737044	0.0480253	0.0419221	0.00156335	0.226538
K00909	rhodopsin kinase [EC:2.7.11.14]	Megan	0	0	0	0	0	0	0	0	0	0	0	0.000637905	0	0	0	0	0	0.00122548	0	0	0	0	0	0	0	0	0	0	0	0.000898615	0	0.000393323	0	0	0	0	0	0	0.000189308	0.000557643	0	0	0	0	0	0	0
K00912	tetraacyldisaccharide 4'-kinase [EC:2.7.1.130]	Megan	2.11089	1.96407	2.38977	2.82723	2.3615	2.73743	3.12025	2.82309	3.23502	3.5136	2.98114	2.69187	3.00573	3.07087	2.91687	3.18021	2.67533	2.72773	2.87628	2.15679	2.76622	2.69686	2.96272	3.15692	1.96929	2.92067	3.01304	2.6074	2.85304	2.38673	2.40119	2.99699	2.82303	2.83442	2.22996	3.06673	2.77925	2.87962	3.03428	3.4961	3.11508	2.93374	3.14525	3.91381	3.55608	2.96268	2.78382
K00917	tagatose 6-phosphate kinase [EC:2.7.1.144]	Megan	0.675399	1.11773	0.813658	0.175737	0.255933	0.2122	0.137787	0.124563	0.133877	0.269414	0.200512	0.295937	0.18721	0.169565	0.240222	0.127282	0.19332	0.25599	0.478226	0.302125	0.214606	0.181378	0.262066	0.10289	0.424678	0.287473	0.268024	0.269717	0.295576	0.320941	0.325351	0.225203	0.123541	0.261231	0.483991	0.312433	0.411098	0.272189	0.172364	0.220174	0.118294	0.158675	0.110062	0.0963519	0.092241	0.254203	0.307005
K00918	ADP-dependent phosphofructokinase/glucokinase [EC:2.7.1.146 2.7.1.147]	Megan	0.00447662	0.0067963	0.0127307	0.000333215	0.00443278	0.00302224	0.0099364	0.0199856	0.0124572	0.00332617	0.00866422	0.0113721	0.00201946	0.0139895	0.0094161	0.00141241	0.0230238	0.0081234	0.00794303	0.00431675	0.00267217	0.0144318	0.00336943	0.0184435	0	0.0115978	0.0182014	0.0133655	0.00707232	0.000530228	0.000346141	0.00139248	0.00977599	0.000288975	0.00618805	0.00884815	0.00701648	0.0216417	0.00775773	0.00482588	0.0049526	0.00231594	0.0115294	0.00617777	0.011433	0.00436293	0.00300202
K00919	4-diphosphocytidyl-2-C-methyl-D-erythritol kinase [EC:2.7.1.148]	Megan	3.01026	2.77982	2.11754	3.60386	3.48817	3.39926	3.2421	3.55116	3.68879	3.94996	3.82774	3.20409	3.73921	4.01664	3.41201	3.7742	3.56045	3.61966	3.3331	3.27206	3.33691	3.52289	3.46632	3.8542	3.13371	3.34103	3.63956	3.41248	3.40502	3.33038	3.79205	3.91207	3.93753	3.33352	3.51722	3.82917	3.47761	3.56441	3.38339	4.11551	3.64649	3.77488	3.79969	4.70609	4.17435	3.5055	3.33753
K00924	E2.7.1.-	KEGG Website	3.96911	2.33809	1.05226	2.55166	3.32932	2.12446	2.29858	2.33271	1.04122	0.817898	2.15626	4.12089	2.58095	1.37588	2.7623	2.20568	3.94972	2.52268	4.01351	2.6162	3.09535	3.04466	4.63076	1.0129	1.80111	2.069	2.73519	3.54851	3.10088	2.57792	1.99737	2.42574	2.61439	3.17656	2.0798	2.11322	1.95675	3.37009	2.87411	1.61494	1.46887	3.50063	1.39886	1.69355	1.09779	2.6949	3.72636
K00925	acetate kinase [EC:2.7.2.1]	Megan	5.49675	5.38505	5.23587	6.09066	6.31234	5.79011	5.76449	6.27667	7.06712	7.25257	6.37192	5.55683	6.01565	6.62799	5.80342	6.43129	5.55632	6.73699	5.10299	5.38658	5.67236	6.19173	5.66331	7.08903	5.8946	5.9575	6.48357	5.72725	5.52386	6.01017	6.52944	7.31737	7.42363	5.47744	6.13794	6.42858	5.39048	6.61581	5.90401	7.47289	6.6404	5.58754	6.5557	7.86006	7.5308	5.94803	6.63269
K00926	carbamate kinase [EC:2.7.2.2]	Megan	0.916	0.973896	0.570945	1.31877	0.843978	1.01671	0.704352	0.822281	1.25423	0.406353	0.727254	0.676311	1.0738	0.64908	0.546518	0.537191	1.01217	0.66286	0.925849	1.06835	0.596526	0.710529	0.759218	0.647823	1.35861	0.901657	0.802212	0.775997	1.42866	0.910894	1.00878	0.907022	0.364885	0.708705	0.729497	0.640342	1.27133	0.637681	0.998014	0.791652	0.699944	0.842417	0.871436	0.861211	0.896515	0.68737	0.944392
K00927	phosphoglycerate kinase [EC:2.7.2.3]	Megan	4.93197	5.00442	5.17989	5.54858	4.88133	4.98922	4.66927	5.0793	5.52477	5.30191	5.48029	4.90483	5.24679	5.67922	4.9162	5.03291	4.99216	5.35408	4.45298	4.62767	4.87456	4.96751	5.12979	5.52971	4.60336	5.11825	5.36252	5.04872	5.33171	4.85645	5.49901	5.86683	5.55925	4.86336	4.99907	5.50257	5.03943	5.4198	4.85964	5.41623	5.32276	4.7764	5.22629	5.80832	5.36028	5.09889	5.32159
K00928	aspartate kinase [EC:2.7.2.4]	Megan	4.59355	5.55215	6.14545	5.11762	5.35214	5.02458	4.34202	4.78023	5.20506	5.43533	5.23102	4.6399	5.53227	5.41689	4.77756	4.85669	4.69292	5.22469	4.54476	4.95198	4.61564	5.11507	5.06067	5.76929	5.35229	4.88125	5.03725	5.09963	4.78923	4.841	5.84067	5.52826	5.66671	4.60627	5.25003	5.20392	4.92818	5.0698	4.72987	5.56487	5.41732	4.85472	5.31805	6.05924	5.53794	5.31868	5.09376
K00929	butyrate kinase [EC:2.7.2.7]	Megan	1.60419	0.953736	0.318703	1.00714	1.82691	1.02269	1.17433	1.18489	0.590117	0.327293	1.08543	2.0837	1.3024	1.00029	1.52483	1.20992	2.08571	1.65613	1.92597	1.20756	1.86074	1.98915	2.13932	0.442732	0.550045	0.650635	1.44155	2.22809	1.27488	1.32182	1.28364	1.49923	1.21895	1.48614	1.15608	0.601556	0.883831	1.48898	1.36573	0.924494	1.06192	1.74485	1.10263	1.39138	1.01485	1.24041	2.66907
K00930	acetylglutamate kinase [EC:2.7.2.8]	Megan	0.561459	1.00009	2.06314	1.38949	1.11895	1.37998	1.25173	1.20489	1.91136	1.83745	1.527	0.802255	1.0749	1.30905	1.27498	1.64278	0.940916	0.954125	0.851879	0.779795	0.925723	1.13111	0.895387	1.58757	1.20041	1.67514	1.53138	0.656489	0.972678	0.796392	0.981223	1.58992	1.87522	1.3611	0.969434	1.90249	1.21401	1.45068	1.48841	1.84656	1.49182	0.949228	1.13392	1.32772	1.73235	1.12125	0.737509
K00931	glutamate 5-kinase [EC:2.7.2.11]	Megan	1.27194	1.94593	2.61349	2.22315	1.82946	2.31005	2.26764	1.71883	2.72323	2.4254	2.3578	1.70308	2.15548	1.96031	2.12511	2.03947	1.67999	1.62363	1.10879	1.69254	1.27694	1.61032	1.57709	2.1027	2.2578	2.33085	2.06699	1.37737	1.84249	1.62388	1.91234	2.16468	2.35255	1.86539	1.72588	2.48303	2.24812	2.30959	2.24774	2.44039	2.25257	1.60428	1.98513	2.10129	2.62267	2.47744	1.39507
K00934	arginine kinase [EC:2.7.3.3]	Megan	0.0178228	0.00669863	0.00401062	0.0106632	0.0440008	0.00238723	0.00949393	0.00905112	0.00210476	0.00027379	0.00556285	0.032066	0.00129659	0	0.0157102	0.00226709	0.0923427	0.00799906	0.0294626	0.00621384	0.0239879	0.051854	0.056993	0	0.003726	0.0294992	0.0165482	0.0650148	0.0138889	0.0367226	0.003314	0.0187156	0.00846867	0.0578016	0.00361185	0.0722542	0.00294965	0.0561562	0.0334457	0	0.00661397	0.00495648	0.00166264	0	0.000815617	0.00100806	0.0411197
K00936	E2.7.3.-	KEGG Website	12.8327	12.4796	10.5246	8.06157	10.6747	8.76993	7.01864	7.86173	5.5278	5.60998	7.56082	12.0315	8.0299	6.98645	8.29386	6.73273	10.7434	7.92927	9.87122	9.19661	9.6443	8.15693	11.1953	4.68828	9.68024	8.85593	7.83828	10.4747	9.75194	8.92489	8.57295	7.5479	5.91744	8.88854	8.18188	6.59226	8.12587	9.61612	8.71839	7.22069	7.92129	9.86247	6.26953	5.6928	6.13023	7.56556	10.1037
K00937	polyphosphate kinase [EC:2.7.4.1]	Megan	1.43235	1.85002	1.69648	2.86315	1.85377	2.51743	2.38312	2.31944	3.37348	3.84183	2.6539	1.41968	2.54614	3.21795	2.37085	2.70174	1.46865	2.50208	1.5478	2.73015	1.58584	2.22838	1.52044	4.88558	3.83242	2.99365	2.67464	1.50678	2.12873	2.44573	3.54312	3.14499	3.64827	2.16351	3.16641	3.5013	2.29524	2.5332	2.42082	3.24312	2.78217	1.73841	2.97231	3.28196	3.3166	2.02109	1.31975
K00938	phosphomevalonate kinase [EC:2.7.4.2]	Megan	0.424847	1.18301	1.99378	0.199061	0.28687	0.396805	0.270416	0.140518	0.420044	0.445679	0.230516	0.245822	0.28892	0.366747	0.250913	0.179426	0.219888	0.234762	0.151167	0.255054	0.344266	0.29574	0.135302	0.172586	0.753654	0.491775	0.177127	0.148579	0.207787	0.237889	0.316936	0.263005	0.240226	0.246113	0.349496	0.353919	0.421849	0.402718	0.18	0.243815	0.221464	0.168517	0.144928	0.14543	0.197203	0.337111	0.105514
K00939	adenylate kinase [EC:2.7.4.3]	Megan	4.12409	4.56811	4.71865	4.05225	3.90082	3.93469	4.39576	4.03693	4.02095	4.20282	3.82233	3.53627	4.00586	4.08274	3.81348	3.58632	4.13749	4.05325	4.20939	3.595	3.82584	4.11896	3.84298	3.98649	4.21834	4.16867	4.00332	3.79005	3.86825	4.07298	4.15557	4.33865	3.48223	3.89493	3.91424	4.04394	4.14625	3.89194	3.61625	4.17544	3.86649	3.99892	3.96441	4.50088	3.91174	3.78341	3.73689
K00940	nucleoside-diphosphate kinase [EC:2.7.4.6]	Megan	2.9354	1.98073	1.69653	3.54589	2.95843	2.48809	3.92031	3.27295	2.8862	3.08621	2.71473	2.26951	2.83449	2.74296	2.75649	3.36218	3.03815	2.98748	3.12531	2.5771	3.36808	3.47864	2.50429	2.76081	2.16221	2.7248	3.42589	2.9237	3.36773	3.08668	2.19245	2.75217	2.5301	2.93459	2.39261	2.85352	2.44807	2.57586	2.68716	3.0809	2.67237	2.70889	3.21014	3.08286	2.99127	2.97493	2.55963
K00941	hydroxymethylpyrimidine/phosphomethylpyrimidine kinase [EC:2.7.1.49 2.7.4.7]	Megan	4.37835	2.29679	1.70998	3.54192	3.64395	3.82798	2.9695	3.8963	3.03801	2.77548	3.52574	4.34704	3.99955	3.27244	4.04022	3.87564	4.58655	3.74955	3.09568	2.87128	4.04616	3.18768	4.18997	3.10622	2.51826	3.68098	3.38078	4.05415	3.25952	3.72513	3.60506	4.99174	4.38646	3.96247	3.68316	3.29509	3.70545	4.47539	4.21366	3.7561	3.72036	4.07412	3.06304	3.30638	3.42296	4.09587	4.22048
K00942	guanylate kinase [EC:2.7.4.8]	Megan	4.29089	4.5591	4.48612	4.54095	4.02169	4.26979	4.53511	4.54907	3.81024	3.92636	4.04001	3.8689	4.0811	4.56228	4.2033	4.33011	4.73451	4.64336	4.8785	4.77318	4.87297	4.82275	4.48397	3.88805	3.82002	4.1623	4.24924	4.02589	5.59412	4.69884	4.27476	4.05937	3.75751	4.44543	4.33193	4.15414	4.16908	3.74879	3.86947	4.06393	4.39837	4.04936	3.94818	4.18315	4.12984	3.78091	4.43248
K00943	dTMP kinase [EC:2.7.4.9]	Megan	2.69379	3.21764	3.80056	2.90246	2.46589	2.68183	2.32281	2.26215	3.21186	3.39705	2.54016	1.69233	2.69947	2.21132	2.34037	2.39366	1.95795	2.28852	2.00693	2.62925	1.89674	2.30773	1.93351	2.81429	3.54861	2.91317	2.40539	1.93603	2.66368	2.46296	2.64595	2.88126	2.79406	2.51785	2.71358	2.93472	2.57969	2.76361	2.61613	2.70605	2.58497	2.23587	2.47998	2.07058	2.83034	2.5781	1.63145
K00945	cytidylate kinase [EC:2.7.4.14]	Megan	5.66629	4.9398	4.11774	5.0067	5.49324	5.29481	5.69125	5.01059	5.05675	5.12845	4.99117	5.30321	5.87917	5.09822	5.62127	5.50907	5.62809	5.54421	5.03044	4.95105	5.64026	5.74302	5.50862	4.5659	4.52931	4.45238	5.30734	6.06534	4.85672	5.22357	5.14801	5.49627	5.14345	5.37124	5.3481	4.87195	5.04799	5.48415	5.1765	5.1984	4.93401	5.48472	5.02937	5.65946	5.08863	5.03796	5.77022
K00946	thiamine-monophosphate kinase [EC:2.7.4.16]	Megan	4.04306	3.05117	2.28289	4.59754	4.76398	4.19972	3.96335	4.60236	4.32962	4.26318	4.44845	4.8237	4.7454	4.63636	4.54046	4.81315	5.08394	5.04479	3.97203	4.69833	4.62366	4.41048	4.86729	4.92256	3.36238	3.89177	4.7673	4.84741	4.31112	4.58459	4.88142	4.47761	4.90974	4.04006	4.70997	4.03435	3.98947	4.50421	4.64282	4.9436	3.97349	4.17283	4.3965	5.12502	4.7311	4.86522	4.73092
K00947	E2.7.4.-	KEGG Website	0.0225039	0.0201773	0.00128878	0.018967	0.00854609	0.00891522	0.00278018	0.00868491	0.00286032	0.00125575	0.00320499	0.00656958	0.0104714	0.00589712	0.00384914	0.00485934	0.00645545	0.0148701	0.017229	0.0629001	0.00502353	0.00547132	0.0154113	0.00385407	0.0551979	0.00291431	0.00112073	0.0155016	0.00804221	0.00746735	0.0217535	0.00902856	0.00416529	0.00804269	0.0067687	0.00316679	0.0144847	0.000750527	0.00605657	0.00163484	0.00125417	0.010229	0.00344551	0	0.00160959	0.00218163	0.0169224
K00948	ribose-phosphate pyrophosphokinase [EC:2.7.6.1]	Megan	4.93465	5.82988	5.98581	4.9931	5.24932	4.75316	4.64064	4.86043	4.94655	5.74846	5.30929	4.91571	4.89593	5.75918	4.81889	4.65337	4.83766	5.18792	4.58497	4.52332	4.77955	4.9579	5.17705	5.55311	5.38607	4.9323	5.00954	4.81986	4.80873	5.60153	5.40505	5.14454	5.44697	4.70598	4.95528	5.10681	4.95728	5.51102	4.84213	5.77786	5.26339	4.80534	5.48304	6.12267	5.68642	4.59982	5.12596
K00949	thiamine pyrophosphokinase [EC:2.7.6.2]	Megan	2.69471	2.31671	3.12381	2.62309	2.17306	2.38441	2.32506	2.60062	2.7554	2.54555	2.73064	2.67402	2.29525	2.63048	2.54507	2.96804	2.44558	2.24414	1.94953	1.78332	2.43115	2.19919	2.34854	2.45716	1.55711	2.52315	2.69354	2.72605	2.00537	2.06545	2.18899	3.27904	3.25473	2.61136	2.28265	2.6006	2.21634	2.5449	2.31901	2.96081	2.43601	2.59537	2.40037	3.02203	2.90237	2.7592	2.35433
K00950	2-amino-4-hydroxy-6-hydroxymethyldihydropteridine diphosphokinase [EC:2.7.6.3]	Megan	2.96622	2.0962	2.10378	2.69838	2.76955	2.94612	3.37981	2.82043	3.24325	3.00841	2.80076	2.51346	3.10869	3.25324	3.3142	3.05362	3.28892	2.65161	3.1831	2.67587	3.10053	2.84026	2.98785	3.05686	3.04518	2.80397	2.96029	2.86562	2.73366	2.77615	2.77242	3.24313	2.8419	3.41528	2.9221	2.91581	3.40878	3.24092	3.52181	2.72442	2.4026	3.57463	3.31111	3.17272	3.13499	3.31918	1.93202
K00951	GTP pyrophosphokinase [EC:2.7.6.5]	Megan	8.20017	7.17438	6.18686	8.978	8.36909	7.42228	8.75207	8.43128	7.44999	7.54874	7.76931	8.21207	8.38437	8.71874	8.08502	7.91065	8.4616	8.70929	8.47605	7.21724	8.87967	8.94977	8.49478	8.07659	7.26147	7.35292	8.44712	8.64843	8.25941	8.25155	8.34378	8.11208	7.88842	7.58976	7.40255	7.15296	7.05218	8.17127	6.96008	8.44424	8.1827	7.80771	8.5134	9.65053	8.47899	7.60161	9.38405
K00952	nicotinamide-nucleotide adenylyltransferase [EC:2.7.7.1]	Megan	0.00476526	0.284114	1.05516	0.0118217	0.0259059	0.0149037	0.0448108	0.0102953	0.000647485	0.00305283	0.0257881	0.103724	0.00179156	0.00916995	0.0620931	0.00614251	0.0321509	0.0056426	0.0392392	0.024096	0.0352464	0.0185692	0.0460433	0	0.0304668	0.0617601	0.0224188	0.0173452	0.0093668	0.0094254	0.00262678	0.00275033	0.00271024	0.176497	0.00589694	0.0245015	0.00111155	0.0123893	0.00379189	0.00106202	0.000889272	0.00623576	0	0	0.00195222	0.000908302	0.0461734
K00953	FAD synthetase [EC:2.7.7.2]	Megan	0.00344579	0	0	0	0	0	0	0	0	0	0	0	0	0	0	0	0	0	0	0	0	0	0.000836039	0	0	0	0	0	0.00107989	0	0	0	0	0	0	0	0	0	0	0	0	0	0	0	0	0	0
K00954	pantetheine-phosphate adenylyltransferase [EC:2.7.7.3]	Megan	3.40254	2.84861	3.40641	3.00334	2.84762	3.23062	3.4701	3.4557	3.67081	3.1454	2.75858	2.28839	3.63523	2.99478	3.14864	2.96224	2.79555	3.06808	3.0134	2.99329	2.63918	3.33953	2.71754	3.21037	2.87372	3.12466	2.87322	2.97965	2.88506	2.92753	3.07135	3.74275	3.10226	3.03963	3.31782	2.92212	3.54471	3.08967	2.96981	2.88497	2.49076	3.47666	3.09493	2.99012	2.9788	2.96255	1.84637
K00956	sulfate adenylyltransferase subunit 1 [EC:2.7.7.4]	Megan	0.106239	0.621854	1.96541	0.96958	0.333456	0.723159	1.1631	0.989334	1.49409	1.65783	1.24326	0.39948	0.459659	1.14905	1.02576	1.50075	0.594172	1.00466	1.17495	0.346834	0.818729	1.21124	0.733514	1.65652	0.641281	0.996368	1.1636	0.404538	0.995454	0.651464	0.695446	0.880876	1.35929	0.996924	0.608841	1.706	0.516204	0.908364	0.887168	1.43609	1.20594	0.384368	0.966773	1.01691	1.54632	1.23012	0.888294
K00957	sulfate adenylyltransferase subunit 2 [EC:2.7.7.4]	Megan	0.113458	0.941938	1.85964	0.96635	0.294041	0.811235	1.19343	1.50983	1.66477	1.90562	1.16561	0.500156	0.490576	1.17302	0.871707	1.34249	0.803144	1.23129	1.09538	0.362029	0.809548	1.02688	0.738293	1.65191	0.600796	1.02004	1.41742	0.352164	0.959054	0.667703	0.599539	1.07073	1.44515	1.08327	0.595785	1.45327	0.708511	0.867452	0.732402	1.67349	1.21304	0.423589	1.27763	1.39807	1.3186	1.13263	0.618537
K00958	sulfate adenylyltransferase [EC:2.7.7.4]	Megan	0.0753641	0.226074	0.0514812	0.0508681	0.297764	0.0312487	0.0711624	0.0579873	0.00944187	0.0200721	0.0947406	0.0584096	0.0198227	0.0224594	0.0714015	0.0508923	0.0911863	0.0673668	0.127469	0.155529	0.0754179	0.0857485	0.0868608	0.0346527	0.0495272	0.0941319	0.101998	0.158454	0.144857	0.0513898	0.0609793	0.0869356	0.0278061	0.162583	0.106105	0.0768075	0.0558807	0.105472	0.106522	0.0357361	0.037068	0.126022	0.0704906	0.0212809	0.0218856	0.0487271	0.0696426
K00960	E2.7.7.6; DNA-directed RNA polymerase [EC:2.7.7.6]	KEGG Website	0	0	0	0.000227296	0	0	0.00129753	0.000223488	0.00178893	0.00145441	0.0043341	0.00154051	0	0	0	0	0	0	0.00052434	0	0.000303794	0.00044855	0	0	0	0	0.00105106	0	0	0.00202543	0.0252624	0	0	0	0.000575599	0	0	0	0	0	0	0	0	0	0	0	0.00105172
K00961	E2.7.7.7; DNA polymerase [EC:2.7.7.7]	KEGG Website	0.161163	0.0612326	0.507764	0.0892657	0.0396437	0.029049	0.136404	0.0395761	0.00844242	0.0303763	0.123979	0.257432	0.283431	0.0790531	0.136985	0.0130359	0.165308	0.0225985	0.0469485	0.0288435	0.0643416	0.567431	0.142061	0.0723185	0.0222445	0.100916	0.161451	0.375922	0.83218	0.0431786	0.134789	0.0980349	0.0212983	0.196329	0.0171054	0.209422	0.00833023	0.0911352	0.0389356	0.293591	0.0250739	0.677474	0.0861039	0.00248043	0.0515452	0.00700796	0.236994
K00962	polyribonucleotide nucleotidyltransferase [EC:2.7.7.8]	Megan	8.20331	6.28919	5.76833	7.6424	8.40746	6.81074	7.18762	7.57924	7.04042	6.60334	7.15346	8.53637	7.98896	7.17136	7.24489	7.32515	8.07273	7.26687	7.03743	6.62571	7.74853	7.51856	8.21507	6.66012	6.61437	6.33017	7.59403	9.11069	7.88381	7.83346	8.0388	8.4387	7.49365	7.42226	7.196	6.65443	6.64964	8.15307	7.25527	7.48347	7.74191	7.39064	7.90197	8.19396	7.45691	7.56153	8.84689
K00963	UTP--glucose-1-phosphate uridylyltransferase [EC:2.7.7.9]	Megan	2.61201	3.39524	3.94508	3.47437	2.94967	3.07875	2.55048	2.48396	3.5324	3.46985	2.90035	1.85282	2.99852	2.68775	2.64065	2.5452	2.20368	2.28245	2.30301	3.07981	2.02102	2.556	2.2083	3.2121	3.98166	3.37636	2.53618	2.19265	3.45325	2.57331	3.33939	3.12227	3.12716	2.84703	3.29745	3.15686	3.30815	2.95889	2.49261	2.69802	2.87057	2.27695	2.37128	2.65004	3.20378	3.34679	2.05524
K00964		No Description	0.0777543	0.132336	0.0495248	0.157895	0.118246	0.059413	0.0227446	0.0454913	0.0493195	0.0252172	0.0637878	0.0997175	0.221555	0.0430497	0.115385	0.033653	0.115475	0.0764924	0.0932767	0.183631	0.05239	0.0591323	0.10964	0.0645512	0.2221	0.0637309	0.0624479	0.106276	0.17554	0.0957003	0.16367	0.051504	0.0361542	0.0527814	0.0552278	0.0962632	0.148253	0.0959099	0.196698	0.0328774	0.0729071	0.272285	0.0485084	0.0305469	0.0809422	0.0669609	0.204006
K00965	UDPglucose--hexose-1-phosphate uridylyltransferase [EC:2.7.7.12]	Megan	1.53448	2.32703	1.69143	1.05447	1.37913	1.32156	1.22234	1.00482	1.84865	1.47588	1.24709	0.771239	1.3883	1.49138	1.03389	1.03974	0.968119	1.13677	0.853147	1.30384	0.988066	1.03738	0.867334	1.24423	1.96013	1.23708	1.01352	0.908474	1.34581	1.16358	1.39906	1.18906	0.87366	0.859075	1.47075	1.25289	1.84921	1.2763	1.06518	1.27714	1.24192	1.2903	1.41787	1.24469	1.43672	1.56957	0.853102
K00966	mannose-1-phosphate guanylyltransferase [EC:2.7.7.13]	Megan	1.67062	0.642119	0.705129	1.55294	1.47934	1.43469	2.04876	1.7536	1.76235	1.56803	1.62407	1.56771	1.633	1.42483	1.93389	2.20785	1.97232	1.7075	1.6935	1.26121	2.13048	1.93103	1.46117	1.82198	0.665476	1.32812	2.21111	1.7697	1.5937	1.53168	1.37724	1.7674	1.88137	1.63446	1.36147	1.34394	1.14675	1.77978	1.8641	2.04175	1.67503	1.98881	1.37976	1.98691	1.73883	1.58803	2.03161
K00967	ethanolamine-phosphate cytidylyltransferase [EC:2.7.7.14]	Megan	0.0205331	0.00179625	0.00648542	0.0904561	0.0287945	0	0.00840507	0.00757257	0.0057941	0	0.00785319	0.00955255	0.00384389	0.0022824	0.0104495	0	0.0193842	0.0064349	0.0320494	0.011678	0.0102936	0.0287579	0.00515367	0.00313444	0	0.0293862	0.019509	0.0881926	0.0364894	0	0.00657906	0.00315534	0	0.0552179	0.0033143	0.00183063	0.00102209	0.000319824	0.00485978	0.00218707	0.00452981	0.00697218	0.00334474	0.000479956	0.00863567	0.00213464	0.0101318
[truncated: 4,811 more rows]
[truncated: 81 more columns]

## Sheet: Table S5
Genes increased in gastritis patients
KO	Fdr	Definition
K00359	4.20894e-05
[truncated: 518 more rows]

## Sheet: Table S6
Genes decreased in gastritis patients
[truncated: 360 more rows]

[truncated: 2 more sheets: Table S7, Table S8]
